# Supplementary material for: Development of a mouse model expressing a bifunctional glutathione-synthesizing enzyme to study glutathione limitation in vivo
Source: J Biol Chem. 2024 Jan 11;300(2):105645. doi: 10.1016/j.jbc.2024.105645 (PMC10869265; doi:10.1016/j.jbc.2024.105645)
Supplement: Supporting Tables [file mmc3.xlsx]

## Sheet: Table S1 Gene Scores
Names	cyto-gshF_untreated	cyto-gshF_BSO	mito-gshF_untreated	mito-gshF_BSO
A1CF	0.0335606	0.288441	0.156293	0.31486
A4GALT	-0.311692	-0.343282	-0.31239	-0.323208
A4GNT	-0.300914	0.0217954	-0.293699	-0.0256819
AACS	0.235903	-0.0970698	0.0391835	-0.503045
AADAC	-0.0661199	0.0376916	-0.141314	-0.677203
AADACL2	0.614343	0.707381	0.514708	0.262871
AADACL3	0.0828835	-0.0613874	0.33154	0.212987
AADACL4	0.0341208	-0.0845126	0.197924	0.290701
AADAT	0.313724	0.252339	0.24247	-0.194879
AANAT	-0.268312	-0.223772	-0.191307	-0.289778
AASDH	0.230592	-0.307726	0.139867	-0.276531
AASDHPPT	-1.01185	-1.14218	-1.60599	-2.43423
AASS	0.420346	0.443021	-0.190283	-0.192355
ABAT	0.0711292	0.12262	0.157782	-0.317179
ABCA1	0.159313	-0.0159965	-0.0314798	0.390068
ABCA10	0.194699	0.143963	0.616306	-0.174691
ABCA12	0.129964	-0.123747	-0.101046	-0.129039
ABCA13	0.128548	0.0552995	-0.0444036	0.0860722
ABCA2	-0.136395	0.208103	0.0110361	0.0120191
ABCA3	-0.325541	-0.630884	-0.318356	-1.12062
ABCA4	-0.27047	-0.473939	-0.207745	-0.244783
ABCA5	0.139508	0.275382	0.358984	-0.655803
ABCA6	0.0830212	-0.186792	0.0472516	0.0217246
ABCA7	-0.0412661	0.0803092	-0.100194	-0.0652457
ABCA8	0.264739	0.293873	0.103088	-0.274328
ABCA9	0.309949	0.355411	0.385661	-0.194265
ABCB1	0.119155	0.201676	0.0759586	-0.365769
ABCB10	-0.688419	-1.13	-0.459889	-0.192208
ABCB11	0.348872	0.288359	0.269974	0.816137
ABCB4	0.169886	-0.158761	0.164381	-0.337864
ABCB5	0.304223	0.281936	0.223819	0.164508
ABCB6	-0.0767039	0.0298111	0.186971	0.397612
ABCB7	-6.25104	-3.33704	-2.89461	-2.63582
ABCB8	0.0646301	0.226787	0.133274	0.305358
ABCB9	-0.687349	-0.660657	-0.296752	-0.3692
ABCC1	-0.143036	0.0860556	-0.304029	0.0166583
ABCC10	-0.258935	-0.493505	0.0839876	0.177218
ABCC11	0.198499	0.206025	0.183326	-0.135968
ABCC12	0.26753	0.184029	-0.134918	0.0218263
ABCC2	-0.160891	-0.0779418	-0.414661	0.0744837
ABCC3	-0.371132	-0.130289	-0.221743	-0.0314023
ABCC4	0.426147	0.274752	0.404182	-0.00640466
ABCC5	0.333865	0.153645	0.159818	0.401608
ABCC6	-0.021901	-0.122683	0.132517	-0.325516
ABCC8	0.168308	0.262586	0.0514148	0.0465551
ABCC9	0.252351	0.250872	0.102349	0.164559
ABCD1	0.261331	0.355439	0.239326	0.147203
ABCD2	0.247188	0.153823	0.248915	0.0671533
ABCD3	0.463918	0.13498	0.385897	0.0219157
ABCD4	-0.630207	-0.432455	0.274393	-0.211879
ABCE1	-4.89225	-1.91471	-1.79801	-6.53952
ABCF1	-2.76196	-1.61683	-1.77117	-3.64772
ABCF2	0.113545	-0.254972	-0.209376	-0.216477
ABCF3	0.0101664	-0.114707	0.140516	0.256425
ABCG1	-0.0454238	-0.175464	-0.207265	0.0564006
ABCG2	0.334413	-0.165443	0.348705	-0.228024
ABCG4	0.188233	-0.100492	-0.147453	-0.00539249
ABCG5	0.00644312	0.350389	0.445873	-0.175467
ABCG8	0.233101	0.272747	0.196835	0.356705
ABHD1	0.15	0.0719024	-0.0640261	-0.824809
ABHD10	-0.0651983	0.185114	0.296421	0.0602948
ABHD11	-1.14584	-0.616275	-1.48138	-1.52237
ABHD12	0.00341481	-0.0209761	-0.093221	-0.295613
ABHD12B	0.430669	-0.0102338	-0.157574	-0.650364
ABHD13	0.323588	0.59852	0.456076	0.87517
ABHD14A	-0.121579	-0.216967	-0.107277	-0.336017
ABHD14B	-0.0726645	-0.250619	0.250355	-0.217888
ABHD2	-0.0461497	-0.167572	-0.0798706	0.090784
ABHD3	0.0067897	0.0906603	0.521214	0.433656
ABHD4	-0.135606	-0.00671832	0.0251232	0.101112
ABHD5	-0.148324	0.0239385	0.247984	0.25968
ABHD6	0.236417	0.315945	-0.00525671	0.0411059
ABHD8	-0.283679	-0.225534	-0.337746	-0.141403
ABO	0.556274	0.399582	0.522961	0.182431
ACAA1	0.207938	-0.104954	0.349901	-0.0670371
ACAA2	0.485924	0.536839	0.117909	0.924367
ACACA	-1.10282	-0.410331	-0.55134	-1.21234
ACACB	0.115021	0.432758	-0.0702233	-0.343879
ACAD10	0.0652323	-0.253034	-0.308951	0.15246
ACAD11	-0.205514	0.383437	0.513615	0.210974
ACAD8	0.280652	0.300611	0.0681921	-0.181706
ACAD9	-1.34773	-1.16337	-1.5604	-2.22527
ACADL	0.292699	0.33928	-0.135039	-0.22496
ACADM	0.0897018	0.096516	0.125545	0.0145463
ACADS	-0.168066	-0.19399	-0.757917	-0.850299
ACADSB	-0.0456398	0.227492	0.439778	0.278114
ACADVL	-0.234984	-0.138942	-0.451954	-0.0437563
ACAT1	0.287109	0.174297	0.384145	-0.559538
ACAT2	0.109319	-0.0840353	0.101957	-0.476452
ACBD3	0.32765	0.0211777	-0.228918	-0.185757
ACBD4	-0.695276	-0.800308	-1.30709	-2.16679
ACBD5	0.0524374	0.0974753	-0.414155	-0.027093
ACBD6	-0.180544	-0.14426	-0.0601595	-0.616821
ACBD7	0.254295	-0.017324	0.047249	-0.111363
ACE	0.0938785	-0.084602	-0.440876	-0.615884
ACE2	0.0671026	0.02035	0.407803	0.40859
ACER1	0.0369949	-0.602361	-0.354332	-0.169768
ACER2	0.492401	0.439008	0.229074	0.162142
ACER3	0.198499	0.187909	0.616019	0.169576
ACHE	-0.195954	-0.368883	-0.688387	-0.974655
ACLY	-1.92928	-2.69181	-1.88067	-2.94001
ACMSD	0.0982732	-0.124586	-0.0690593	-0.31063
ACN9	0.326286	0.274148	0.126706	0.573308
ACO1	-0.021087	0.124328	0.0562624	-0.0368309
ACO2	-1.99748	-3.67886	-2.70076	-5.26346
ACOT1	0.598202	0.60715	0.459177	0.477291
ACOT11	-0.681512	0.00822796	-0.612432	-0.0162262
ACOT12	-0.363158	-0.25431	-0.288414	-0.0529258
ACOT13	0.277239	0.0942206	0.373677	0.192009
ACOT2	-0.131276	0.0135594	0.0701696	-1.01458
ACOT4	0.236042	0.0180323	0.0379747	0.104437
ACOT6	0.212729	0.364649	0.0964502	0.0306455
ACOT7	0.0377319	-0.104444	0.233032	-0.10304
ACOT8	0.0432756	0.237996	-0.0113177	-0.259397
ACOT9	0.272718	0.266621	0.491579	0.133573
ACOX1	0.204866	0.137329	0.0621919	-0.473733
ACOX2	-0.187398	-0.247268	0.214958	0.0059872
ACOX3	0.0578288	-0.156819	-0.0712614	-0.356647
ACOXL	0.207438	0.472104	0.0819623	-0.485933
ACSBG1	-0.294698	-0.0931517	0.017562	-0.560701
ACSBG2	-0.0240103	-0.0478562	0.0258367	-0.107557
ACSF2	-0.291282	-0.335146	0.22631	-0.00756771
ACSF3	0.0851332	0.00359795	0.070405	-0.10825
ACSL1	0.396548	0.0943024	0.294753	0.130509
ACSL3	-0.222795	-0.562628	-0.707825	-0.513941
ACSL4	0.439084	0.333323	0.403208	0.963961
ACSL5	-0.568707	-0.526542	-0.172738	-0.49801
ACSL6	-0.233182	0.0240618	-0.34874	-0.282472
ACSM1	0.461171	0.121115	-0.0148492	-0.584461
ACSM2A	0.445189	0.348156	0.545995	-0.603849
ACSM2B	0.437185	0.519064	0.260137	0.526312
ACSM3	0.292787	0.437552	0.210034	0.184445
ACSM4	-0.00493896	-0.231536	0.307406	-0.124067
ACSM5	0.287608	0.335697	0.18335	0.072466
ACSS1	-0.0673281	-0.19163	-0.0112898	0.127758
ACSS2	-0.249262	-0.357472	-0.15443	-0.582637
ACSS3	0.0799445	0.178732	-0.153099	-0.211811
ACVR1C	0.389143	0.338119	0.56127	0.360108
ACY1	-0.00600935	-0.279135	-0.147443	-0.552734
ACY3	-0.106967	0.110248	0.106209	0.134218
ACYP1	0.565973	0.198671	0.263532	0.389352
ACYP2	0.362701	0.732259	0.316756	0.449313
ADA	0.297179	0.353687	0.270835	0.256737
ADAD1	0.0778228	0.38208	0.275356	-0.606634
ADAD2	-0.655505	-0.432873	-0.368248	-0.654449
ADAL	0.247325	0.163367	-0.040113	-0.393079
ADC	-0.0627335	0.0554717	-0.232105	-0.235718
ADCK3	0.280045	-0.161843	0.290422	-0.0183403
ADCY1	-0.210655	0.133969	0.611808	-0.184068
ADCY10	-0.116379	-0.0482532	-0.468637	-0.302466
ADCY2	0.0368453	-0.125825	0.157503	0.249737
ADCY3	-0.0148428	0.428643	-0.160525	-0.261242
ADCY4	-0.0563749	0.078849	-0.215427	0.197856
ADCY5	-0.154982	-0.443453	-0.370996	-0.544666
ADCY6	-0.601623	-0.223971	0.0846759	0.145689
ADCY7	-0.279821	-0.22316	0.444379	0.143474
ADCY8	0.0337304	0.197611	0.168271	0.00241694
ADCY9	-0.168446	-0.269142	-0.00792517	0.018465
ADH1A	0.590144	0.211573	0.205421	-0.0167241
ADH1B	0.252727	0.220174	0.29841	0.101213
ADH1C	0.39464	0.229056	0.553502	0.600578
ADH4	0.368152	-0.0142792	0.191491	0.464945
ADH5	0.420322	0.23008	0.210488	-0.209277
ADH6	0.149759	-0.131968	-0.124377	0.620214
ADH7	0.0665634	-0.0534709	-0.341162	-0.27068
ADHFE1	-0.153733	-0.0640601	-0.376927	0.0357406
ADI1	-0.141846	0.0206916	-0.437863	-1.05076
ADIPOQ	0.264123	-0.062887	-0.128776	0.322065
ADIPOR1	0.159016	-0.23134	-0.186009	-0.470257
ADIPOR2	0.0130388	-0.0735035	-0.0879754	0.306363
ADK	0.479048	0.254161	0.466411	0.571835
ADO	-0.590078	-1.05542	-0.50485	-1.3462
ADPGK	0.148095	0.164683	0.0749017	0.108023
ADSL	-1.04963	-1.80399	-2.65686	-5.45736
ADSS	-3.75518	-3.27583	-2.7571	-4.06143
ADSSL1	-0.0439259	0.00838095	0.279243	-0.24439
AFMID	-0.111827	-0.0667832	-0.297585	-0.0366294
AGA	0.362615	0.274847	0.474225	0.37807
AGK	0.469112	-0.172872	0.0165666	-0.695214
AGL	0.197801	0.115827	0.124806	0.559229
AGMAT	-0.608006	-0.359738	-0.040917	-0.708452
AGMO	0.570308	0.30011	0.261048	-0.780832
AGPAT1	-0.0866833	-0.497253	-0.58272	-0.728484
AGPAT2	-0.332758	-0.329789	0.145469	-0.543308
AGPAT3	-0.226768	-0.261492	-0.167902	-0.0536677
AGPAT4	0.156826	0.0930389	0.42353	0.179983
AGPAT5	-0.0828578	-0.00665078	-0.134397	0.00414257
AGPAT6	-0.0204259	-0.349228	-0.0552172	0.224881
AGPAT9	0.412945	0.395794	0.101422	0.288453
AGPS	-0.159636	-0.282654	-0.222058	-0.1186
AGXT	0.0339876	-0.097673	-0.0408649	-0.0445125
AGXT2	0.480444	0.171979	-0.188891	0.421027
AHCY	-2.06666	-3.29152	-2.62429	-3.75238
AHCYL1	0.0133162	-0.034919	-0.401242	0.21336
AHCYL2	0.0518044	0.16889	-0.182794	-0.0217126
AIFM1	-1.97088	-0.842861	-1.55459	-1.00942
AIFM2	-0.161612	0.1218	0.147271	-0.32179
AIFM3	0.171881	-0.270344	-0.393939	-1.10688
AK1	-0.219699	-0.113528	-0.243035	-0.647964
AK2	-2.95378	-3.0946	-3.26918	-3.16217
AK3	0.174156	0.464746	0.184477	0.59426
AK4	-0.296978	-0.39036	-0.0844472	-0.608597
AK5	-0.0675335	-0.216948	-0.0191714	-0.496044
AK7	-0.0383415	0.729024	0.12236	0.193164
AK8	0.220763	0.173754	0.339755	0.304309
AKR1A1	0.0693285	-0.05862	-0.194834	-0.443744
AKR1B1	0.0524697	0.220255	0.208956	0.704732
AKR1B10	0.175334	0.498576	0.191444	-0.379398
AKR1B15	0.557664	0.399798	-0.0423476	-0.170447
AKR1C1	0.243095	0.373282	0.0339652	-0.367005
AKR1C2	0.0720083	0.247257	0.228048	0.213016
AKR1C3	0.0597175	0.329634	0.448978	0.132337
AKR1C4	0.169136	0.395968	0.644616	0.406624
AKR1D1	0.172147	0.178831	-0.145256	0.519336
AKR1E2	0.0337701	0.287249	0.256075	-0.108054
AKR7A2	0.44686	0.243678	0.183231	0.222238
AKR7A3	0.450027	0.509171	0.551876	0.612012
ALAD	-0.607762	0.0287982	-0.76267	0.0612775
ALAS1	-0.168798	0.329958	-0.663888	-0.301662
ALAS2	0.387217	0.703187	0.346438	0.474926
ALDH16A1	-0.0512658	0.163861	-0.2383	-0.0849804
ALDH18A1	0.306065	0.109366	0.0648138	0.203959
ALDH1A1	-0.00619263	0.113568	0.41987	-0.294743
ALDH1A2	0.155019	0.347981	0.0266222	-0.347875
ALDH1A3	0.0203881	-0.0905834	0.27508	0.204146
ALDH1B1	-0.446383	-0.398176	-0.2368	-0.954576
ALDH1L1	-0.522268	-0.308882	-0.0400577	-0.494371
ALDH1L2	-0.271202	-0.324952	0.148901	-0.120195
ALDH2	0.303561	0.282187	0.00282005	-0.498934
ALDH3A1	-0.0653234	-0.163408	0.189632	0.00111602
ALDH3A2	0.122858	-0.0429369	0.417429	0.230308
ALDH3B1	0.101794	-0.0320759	-0.0738499	-0.0366229
ALDH3B2	0.380979	0.198503	-0.031307	0.172383
ALDH4A1	-0.236081	-0.532229	-0.199973	0.0745938
ALDH5A1	0.295186	0.202769	-0.0986476	0.0909358
ALDH6A1	-0.498776	-0.783333	-0.148539	-0.932131
ALDH7A1	0.293091	0.0458814	-0.0443716	-0.191626
ALDH8A1	-0.190904	-0.370958	-0.213311	-0.548583
ALDH9A1	0.266731	0.19005	0.13417	-0.394392
ALDOA	-8.37012	-6.61972	-7.88578	-7.83545
ALDOB	0.075426	0.235601	0.168127	0.34568
ALDOC	-0.499545	-0.581188	-0.6911	-0.821286
ALG1	-2.46152	-2.55847	-2.72274	-9.15161
ALG10	0.265008	0.125858	0.282072	0.471278
ALG10B	0.197193	0.136041	-0.0215456	-0.301782
ALG11	-1.09965	-1.27489	-1.1045	-1.79865
ALG12	-0.36125	-0.134345	-0.0938054	-0.545858
ALG13	-1.73792	-1.40208	-1.73681	-0.556068
ALG14	-0.272831	-0.893761	-1.02568	-1.3124
ALG2	-2.66721	-2.70144	-1.91794	-2.68054
ALG3	0.37257	0.134669	0.438699	-0.193748
ALG5	-0.206039	-0.27216	-0.000991502	-0.709506
ALG6	-0.318861	-0.331857	0.0279169	0.376749
ALG8	-0.0219661	-0.0118653	-0.486413	0.0797168
ALG9	0.423815	-0.115877	0.514224	0.157845
ALKBH1	0.128373	-0.051642	0.0644423	0.0388348
ALKBH2	0.00136072	0.0215735	-0.0353128	0.0672492
ALKBH3	0.141744	0.112218	0.216053	0.094262
ALKBH4	0.304003	-0.015385	0.0767885	0.242859
ALKBH5	-0.139673	-0.112072	-0.963977	-0.241176
ALKBH6	-0.217868	-0.694932	0.110981	-0.543235
ALKBH7	0.0489385	0.162767	-0.0333941	0.0579994
ALKBH8	-0.031788	-0.304166	-0.0194456	-0.165038
ALMS1	-0.104885	0.0988699	-0.118462	-1.05553
ALOX12	-0.00755889	0.165131	-0.0510608	-0.163953
ALOX12B	0.151736	-0.0509042	0.174255	-0.378013
ALOX15	0.377745	0.182272	-0.0840604	0.203153
ALOX15B	0.353979	0.0484615	0.204536	-0.0330445
ALOX5	-0.16106	-0.0645827	0.0141487	-0.83452
ALOX5AP	0.436798	0.702836	0.319978	0.398921
ALOXE3	-0.208722	-0.184705	-0.450573	-0.123844
AMACR	0.167923	0.192711	0.184719	0.18756
AMD1	-1.0039	-0.280005	-1.52103	-1.40065
AMDHD1	0.123606	0.164162	-0.164433	-0.0993682
AMDHD2	-0.126748	-0.0358333	-0.435983	-0.557597
AMPD1	-0.0734852	0.0663723	-0.0238926	0.279246
AMPD2	0.265774	0.278422	0.247696	-0.0872966
AMPD3	-0.209003	-0.0284045	-0.188732	-0.177402
AMT	0.137451	0.19591	0.0554741	0.0286011
AMY1A	0.00522494	-0.0386501	0.069399	-0.0198118
AMY2A	0.113326	-0.208059	0.162571	-0.285055
AMY2B	0.707626	0.144992	0.887433	0.840208
ANGPTL3	0.13917	0.120969	0.412057	0.0904121
ANGPTL4	0.238042	0.0175211	0.0225068	0.166499
ANKH	0.29274	0.180714	0.0403992	0.051247
ANKRD23	0.0189049	0.296693	0.418472	0.0987629
AOAH	-0.20273	-0.0417375	-0.130856	-0.519162
AOC1	-0.260166	-0.309247	-0.740661	-1.08447
AOC2	-0.136966	0.170127	0.0398534	0.122341
AOC3	0.368373	0.159464	0.285167	0.343045
AOX1	0.226101	0.0114887	0.487133	-0.145198
APEH	-0.258313	-0.39487	0.161187	0.15412
APOA1	0.0753726	0.478677	0.0459984	0.0782132
APOA2	0.15836	-0.0814266	0.210147	0.229711
APOA4	-0.0214807	0.0149984	0.352367	-0.0322354
APOA5	0.333534	0.308054	0.358987	0.617062
APOB	-0.100308	0.106781	-0.0632893	0.143745
APOBR	-0.285177	-0.0595864	-1.0515	-0.657041
APOC1	0.0722394	0.0771678	0.166576	0.325908
APOC2	0.440307	0.156556	0.29848	0.0948788
APOC3	-0.0839852	0.0348016	0.126424	-0.338177
APOC4	0.2418	0.230394	-0.0426094	0.124702
APOE	0.101752	-0.0685566	0.00212055	-0.271538
APOF	-0.0715764	-0.123736	-0.189645	0.269896
APOH	0.143574	0.0038734	0.395348	-0.118542
APOL1	0.147953	0.293157	-0.00507431	0.0357699
APOM	0.137325	0.00318287	0.312514	0.287905
APOO	0.71647	0.725555	0.287582	0.656704
APRT	-0.200422	-0.103045	-0.239887	-0.630584
AQP1	0.0332375	-0.0230993	-0.179564	-0.224234
AQP10	-0.206576	-0.205715	-0.307233	-0.365582
AQP11	-0.251624	-0.0918065	-0.157217	-0.554824
AQP12A	0.0228468	0.230986	0.354918	-0.339696
AQP12B	0.14767	-0.00148661	0.101476	0.0124724
AQP2	0.133539	0.201029	-0.283715	-0.598673
AQP3	0.314587	0.283538	0.224347	0.0493275
AQP4	0.357754	0.153832	0.409733	0.391137
AQP5	-0.642085	-0.555857	-0.474194	-0.279543
AQP6	-0.097407	0.00447317	0.1181	0.342995
AQP7	-0.338168	-0.435588	-0.0322112	-0.745635
AQP8	-0.0934644	-0.165561	-0.275139	-0.17789
AQP9	0.0619364	0.158989	0.267188	-0.317314
AR	-0.281509	0.007839	-0.215597	-0.347516
ARG1	0.0483823	0.141774	-0.00386874	-0.00699634
ARG2	0.345255	0.324202	0.257264	0.363728
ARNT	0.0678886	0.0949424	-0.13652	0.256373
ARNT2	0.109248	-0.13269	0.326773	-0.487211
ARSA	-0.155287	-0.0278742	0.229583	0.0414195
ARSB	-0.48116	-0.19973	-0.224934	-0.972278
ARSD	-0.0988123	-0.195465	0.0465297	-0.0829153
ARSE	0.198959	-0.0518324	0.206082	-0.165207
ARSF	0.46379	0.527836	-0.0245869	0.156179
ARSH	0.534662	0.612866	0.189137	-0.0906007
ARSI	0.268169	0.336411	0.278114	0.336354
ARSJ	0.221937	0.0543123	0.154202	-1.06462
ARSK	0.307956	-0.0620485	-0.0144065	-0.43622
AS3MT	0.0520757	-0.0957094	0.0294488	-0.370984
ASAH1	0.237512	0.111468	0.13296	-0.0285333
ASAH2	-0.0166944	-0.0776499	0.306425	-0.120825
ASAH2B	0.0250997	0.0298878	0.403599	0.262954
ASIC1	0.16293	0.2013	-0.0188841	-0.18686
ASIC2	0.0639256	0.489011	0.189481	0.0497383
ASIC3	0.00999884	0.272681	0.241944	-0.245555
ASIC4	0.296973	0.376319	-0.0895561	0.11053
ASIC5	0.346547	0.299157	0.482202	0.0752083
ASL	0.460345	0.513235	0.522696	-0.513551
ASMT	0.378186	0.477637	0.46174	0.889197
ASMTL	0.0259761	0.109094	0.0769667	0.376271
ASNA1	-1.26702	-2.13957	-2.57465	-2.73283
ASNS	0.0258863	-0.00678426	0.310237	0.23297
ASNSD1	0.245078	0.0328998	0.184238	0.412694
ASPA	0.403128	0.273688	0.0779262	-0.133765
ASPDH	0.0696719	0.197683	0.20641	-0.109436
ASPG	-0.0772692	-0.0776546	-0.137807	0.173375
ASPH	0.508765	0.655792	0.383552	0.594079
ASPHD1	-0.260932	-0.702806	-0.310079	-0.152951
ASPHD2	-0.253294	-0.251813	-0.0462253	-0.775408
ASRGL1	0.16371	0.0232529	0.107004	0.0371293
ASS1	0.391037	0.0376978	0.088493	0.155817
ATG5	0.223982	0.0369098	-0.0247229	-0.412426
ATG7	-0.105131	0.0816013	0.263262	-0.442224
ATIC	-1.01102	-1.0245	-1.13112	-0.928696
ATP10A	0.120198	-0.0180953	0.108343	0.239899
ATP10B	0.0921977	0.0168027	0.112954	0.12083
ATP10D	0.150651	0.066164	-0.266058	-0.0384919
ATP11A	0.153799	0.281766	0.379392	0.118445
ATP11B	0.24872	0.193703	0.113338	-0.219182
ATP11C	0.334017	0.170565	0.633931	-0.0414334
ATP12A	-0.448963	-0.209504	-0.302534	0.0877449
ATP13A1	-0.287051	-1.0496	-0.235736	-1.19466
ATP13A2	-0.0400725	-0.00731737	0.207819	-0.212736
ATP13A3	0.407204	0.0992453	0.494839	0.254429
ATP13A4	-0.110373	0.313617	-0.151966	-0.261539
ATP13A5	0.128833	0.339338	0.178632	-0.160593
ATP1A1	-3.01717	-1.4011	-2.0028	-3.60713
ATP1A2	-0.24375	-0.577616	-0.0689479	-0.263788
ATP1A3	-0.27573	-0.295498	-0.126963	-0.557777
ATP1A4	0.342523	0.024249	-0.05306	-0.367311
ATP1B1	0.206555	0.163076	-0.0957253	-0.132593
ATP1B2	-0.0361408	0.285441	-0.141792	-0.221909
ATP1B3	-1.71347	-1.8136	-1.67159	-1.43497
ATP1B4	0.446513	0.543979	0.0918277	0.220165
ATP2A1	-0.625625	-0.281677	-0.415132	-0.565761
ATP2A2	-7.43557	-7.78971	-3.93389	-9.06131
ATP2A3	0.0201665	0.256653	-0.088432	-0.0972266
ATP2B1	-0.0683536	0.0421295	-0.148307	-0.193
ATP2B2	0.0812183	0.13313	0.0793154	-0.493117
ATP2B3	-0.0861591	-0.160863	0.11143	0.0686303
ATP2B4	0.219156	-0.221105	0.076735	-0.00941435
ATP2C1	-0.516478	-0.550243	-0.0250987	-2.86585
ATP2C2	-0.167869	-0.273532	-0.330051	-0.37143
ATP4A	0.0548089	-0.175618	0.176196	-0.192494
ATP4B	-0.0615914	-0.141192	0.238101	-0.330514
ATP5A1	-1.99979	-2.28297	-2.04537	-2.70512
ATP5B	-2.66044	-3.46548	-2.56019	-3.99538
ATP5C1	-1.16992	-0.993273	-0.849327	-1.4192
ATP5D	-2.65239	-2.97784	-2.91326	-2.7959
ATP5E	-1.7901	-2.01079	-2.5501	-2.99172
ATP5F1	-1.47735	-1.38615	-1.35877	-1.68865
ATP5G1	-0.0936702	0.226505	0.238318	-0.027831
ATP5G2	0.282021	-0.00899893	-0.474995	-0.179631
ATP5G3	0.156091	0.115864	0.00699595	-0.204676
ATP5H	-0.258178	-0.00250885	-0.849078	-0.899178
ATP5I	-1.99264	-2.08289	-2.19069	-2.2991
ATP5J	-0.760932	-1.34504	-0.270427	-0.492119
ATP5J2	-0.936334	-0.770726	-1.23492	-1.51162
ATP5L	-0.815098	-1.07868	-0.901212	-1.50029
ATP5L2	0.13551	-0.309565	0.00250908	-0.221747
ATP5O	-1.33712	-1.40656	-1.36306	-1.38365
ATP5S	0.230371	0.232625	0.166095	-0.100511
ATP5SL	-0.00257576	-0.482341	-0.39835	-0.696347
ATP6AP1	-1.75441	-2.7687	-2.30982	-2.50212
ATP6AP2	-1.65281	-2.4301	-2.28211	-2.29771
ATP6V0A1	0.0226113	-0.1201	-0.368017	0.0270539
ATP6V0A2	-0.127276	-0.0358443	0.35371	-0.217804
ATP6V0A4	0.11565	0.0211478	-0.191114	-0.0964709
ATP6V0B	-3.14215	-3.26335	-3.96803	-5.32078
ATP6V0C	-8.23499	-4.81402	-3.8465	-7.58752
ATP6V0D1	-4.29949	-3.15253	-3.14654	-6.80808
ATP6V0D2	0.399884	0.353765	0.361467	-0.0265846
ATP6V0E1	0.248528	0.102084	-0.0273656	-0.0199064
ATP6V0E2	0.392994	0.412207	0.219492	0.112288
ATP6V1A	-4.03961	-3.66262	-4.62243	-8.84837
ATP6V1B1	-0.047351	-0.46156	-0.493655	-0.400087
ATP6V1B2	-1.99482	-2.05402	-1.53465	-2.28554
ATP6V1C1	-1.51162	-2.3832	-2.1585	-2.09499
ATP6V1C2	0.166077	0.0761797	0.0519323	-0.523934
ATP6V1D	-1.46743	-1.42002	-1.64285	-1.17048
ATP6V1E1	-3.44475	-1.7844	-2.15354	-3.16398
ATP6V1E2	0.0591113	0.114807	0.0956617	-0.607743
ATP6V1F	-2.89813	-2.78348	-3.37085	-3.72062
ATP6V1G1	-1.68001	-1.58876	-1.18155	-1.70688
ATP6V1G2	0.171474	-0.239839	0.109469	0.0533137
ATP6V1G3	0.103329	0.350456	0.21284	0.151258
ATP6V1H	-0.884624	-0.367064	-0.599659	-1.50488
ATP7A	0.632456	0.508259	0.534995	0.914727
ATP7B	-0.11472	0.0114517	-0.304558	-0.288178
ATP8A1	0.168544	0.139436	0.0617878	0.0233401
ATP8A2	-0.0464584	-0.0652269	-0.042239	-0.322648
ATP8B1	0.133592	0.0773129	-0.0284986	-0.436071
ATP8B2	0.328411	0.362525	0.391407	0.493449
ATP8B3	-0.404664	-0.404735	-0.834641	-0.403398
ATP8B4	0.477277	0.186221	0.367565	-0.179508
ATP9A	0.00194379	-0.271229	0.104575	-0.415065
ATP9B	-0.375397	-0.0621084	-0.015709	-0.664679
ATPIF1	0.00448317	0.013295	0.0424576	-0.364968
AUH	-1.32648	-0.205948	-1.50085	-1.09584
AWAT1	0.00131862	0.171248	0.110032	-0.102241
AWAT2	0.22522	0.523809	0.406053	0.430288
B3GALNT1	0.301046	0.233097	0.346332	0.198673
B3GALNT2	0.144363	0.251643	0.339276	-0.129612
B3GALT1	0.198613	0.127023	0.225784	-0.31495
B3GALT2	0.199296	0.212431	0.494903	0.0780345
B3GALT4	-0.179636	-0.0641716	-0.0293632	-0.34855
B3GALT5	-0.282769	-0.348447	-0.345987	-0.678134
B3GALT6	0.215152	0.198413	0.0701225	0.108229
B3GALTL	0.0646869	-0.0667002	0.151529	-0.0886
B3GAT1	0.0868139	0.282	0.29738	0.101187
B3GAT2	0.131903	0.336419	0.0651663	-0.325565
B3GAT3	-0.108145	0.0711643	0.402822	0.407564
B3GNT1	-0.220173	-0.109209	0.107211	-0.240169
B3GNT2	-0.369996	-0.0840513	-0.0766489	-0.429869
B3GNT3	-0.163806	0.0772515	-0.0397253	-0.110091
B3GNT4	-0.286668	-0.144215	-0.57447	-0.756534
B3GNT5	0.0686905	0.411676	0.247504	-0.209977
B3GNT6	-0.20826	-0.315712	-0.100671	-0.801939
B3GNT7	-0.217366	-0.149284	-0.304877	-1.03463
B3GNT8	-0.406709	-0.394069	-0.353746	0.0548956
B3GNT9	0.321242	-0.0630799	-0.23945	-0.101379
B3GNTL1	-0.295917	-0.158686	-0.0406366	-0.218682
B4GALNT1	0.104009	0.241338	-0.100223	0.10839
B4GALNT2	-0.0915906	0.0171174	-0.135483	-0.297213
B4GALNT3	-0.0839295	0.159495	-0.175688	-0.333481
B4GALNT4	0.181821	0.327457	0.187648	0.307599
B4GALT1	0.131541	0.156765	-0.195653	-0.466744
B4GALT2	-0.184288	0.0371074	-0.0629461	-0.27782
B4GALT3	-0.0292324	0.478369	-0.431565	0.215523
B4GALT4	0.240248	0.399959	0.141763	-0.191144
B4GALT5	0.345639	0.107268	0.510677	-0.000107976
B4GALT6	0.114387	0.075254	0.443332	0.41329
B4GALT7	0.394041	0.30238	0.194597	0.0962647
BAAT	0.239022	0.246105	-0.1751	-0.0843362
BBOX1	0.23741	0.411052	0.304875	0.39655
BCAT1	0.0861074	0.13966	-0.216623	-0.752811
BCAT2	0.432321	0.441575	0.140449	0.108986
BCHE	0.452255	0.403855	0.255949	0.749726
BCKDHA	0.00797335	0.0826986	-0.168473	-0.427234
BCKDHB	0.0285909	0.194134	-0.0699713	-0.424925
BCMO1	-0.0937872	0.0668091	0.414094	0.165643
BCO2	0.245334	0.561044	0.147832	-0.219834
BCS1L	-3.89869	-2.74493	-3.30628	-6.40745
BDH1	-0.342056	-0.170363	0.121287	-0.160858
BDH2	-0.0134979	0.0658302	-0.165335	-0.22123
BEST1	0.237274	-0.238184	0.125143	0.000946532
BEST2	0.0421662	0.0161428	0.43226	-0.223294
BEST3	0.179948	0.0445654	0.199762	-0.2104
BEST4	0.286584	0.303929	0.188701	-0.249693
BHMT	-0.212718	-0.264882	-0.129806	-0.379275
BHMT2	0.0121094	0.330527	0.086645	0.204884
BLVRA	0.205002	0.116285	0.0645971	0.200205
BLVRB	0.248894	0.260832	0.0088804	0.160644
BNIP3	-0.201453	-0.0194943	0.0908965	-0.235586
BPGM	0.11971	0.119185	0.101827	-0.0719392
BPHL	0.507692	0.314885	0.109478	0.148084
BPNT1	0.355737	-0.141595	0.181993	0.289484
BSCL2	-0.125787	-0.127066	0.0512978	-0.10361
BSND	0.0358429	-0.0513433	-0.0427697	-0.187997
BST1	0.0139669	-0.214794	0.52269	0.552556
BTD	0.00774014	0.296402	0.253439	-0.429253
C12orf5	0.521719	0.319053	0.0535472	-0.00998213
C14orf169	-0.0663302	0.338964	0.257896	0.420816
C19orf80	0.163501	0.0921594	-0.0471029	-0.339934
C1GALT1	0.329275	0.809316	0.850738	0.402393
C1QTNF3	0.2546	-0.0211123	0.146192	-0.0317279
C3	-0.152551	-0.0219199	-0.046544	-0.353722
CA1	0.290309	0.149705	0.113815	0.140464
CA10	0.0524569	-0.141783	0.228195	-0.0497373
CA11	0.154516	0.183953	0.195062	0.275745
CA12	0.212529	0.17344	0.192931	-0.249945
CA13	0.437289	0.22217	0.555781	0.268473
CA14	-0.182141	-0.0791559	0.00362389	0.535372
CA2	0.13163	-0.243596	0.292045	0.154153
CA3	0.339102	0.0976698	0.276846	-0.172853
CA4	-0.149994	-0.399211	-0.0507344	-0.428597
CA5A	-0.22409	-0.197557	-0.249683	-0.446908
CA5B	0.708977	0.494713	0.488342	-0.181392
CA6	0.115606	0.163716	-0.143374	0.0618211
CA7	-0.130141	-0.31933	-0.268412	-0.509621
CA8	-0.0991013	-0.258451	-0.556662	-0.554314
CA9	-0.281885	-0.259941	-0.349021	-0.628268
CACNA1A	-0.327067	-0.316298	-0.0718009	-0.556975
CACNA1B	-0.0452632	-0.0536952	0.0852635	-0.0593975
CACNA1C	0.102738	0.460984	0.138506	-0.300746
CACNA1D	0.0699606	0.0299469	-0.234109	-0.0890093
CACNA1E	-0.364453	-0.0896428	-0.0340997	-0.672812
CACNA1F	0.523491	0.249561	0.321152	-0.150312
CACNA1G	-0.740391	-0.405493	-0.851049	-0.656044
CACNA1H	-0.0127482	-0.195247	0.0778295	0.274628
CACNA1I	-0.450996	-0.650194	-0.154351	-1.14699
CACNA1S	-0.730574	-1.18261	-1.14916	-2.00567
CACNA2D1	0.343045	0.480593	0.662367	-0.651881
CACNA2D2	0.0380538	-0.0482588	-0.0132742	-0.0631954
CACNA2D3	0.159268	0.423815	0.242203	0.215659
CACNA2D4	0.345621	-0.0525541	0.373786	0.308138
CACNB1	-0.134955	-0.013081	-0.00404024	0.430688
CACNB2	0.214225	0.348876	0.0403456	0.418752
CACNB3	-0.434201	-0.159875	-0.22523	0.0487027
CACNB4	0.0625926	-0.127187	0.185295	-0.260337
CACNG1	-0.340907	-0.314145	-0.777729	-0.75052
CACNG2	0.125211	0.161302	-0.283931	-0.0732955
CACNG3	-0.22784	-0.498765	0.069393	-0.519259
CACNG4	0.424472	0.25153	0.195284	0.348161
CACNG5	0.0236177	-0.0656763	-0.0256592	0.0304405
CACNG6	0.0783943	-0.010987	0.348719	0.35069
CACNG7	-0.198356	-0.0145328	0.0330447	0.256532
CACNG8	-0.110509	0.172563	0.0374979	0.0498309
CAD	-4.32477	-3.18988	-5.19152	-2.61787
CALNACT1	-0.241851	0.00538626	-0.28901	-0.280438
CALNACT2	0.277293	0.0832609	-0.182591	0.201729
CANT1	-0.835136	-0.248723	-0.580126	-1.02793
CAT	0.151327	0.0862437	0.458113	0.300135
CATSPER1	-0.0618309	0.0264671	0.266373	-0.00768391
CATSPER2	0.366571	0.489985	0.473616	-0.0542181
CATSPER3	-0.186589	-0.388029	0.0328965	0.189701
CATSPERB	0.392198	0.613329	0.363937	-0.193011
CAV1	0.352595	-0.169869	0.279186	0.227135
CAV3	0.266039	0.280059	0.276928	-0.177955
CBR1	-0.0827911	0.226706	0.00733817	0.215716
CBR3	0.275556	0.353358	0.34075	0.86493
CBR4	0.197503	0.378027	0.204165	0.256217
CBS	0.195333	-0.162781	-0.132646	0.156286
CCBL1	-0.456265	-0.261122	-0.262611	-0.233854
CCBL2	0.184085	0.196265	0.184091	-0.346184
CCDC102B	0.0977686	0.29142	0.137233	0.345189
CD36	0.273609	0.00515168	0.24275	0.376005
CDA	0.316176	0.109282	0.0770829	0.58342
CDADC1	0.241138	0.136873	0.146843	0.376201
CDIPT	-3.48685	-3.68479	-2.91243	-6.25287
CDO1	0.072729	0.438735	0.281577	-0.295919
CDS1	0.413578	0.355239	0.529152	-0.0416322
CDS2	-0.849236	-0.419696	-0.449174	-0.623866
CECR1	-0.0789568	-0.147765	0.0907034	-0.0483418
CEL	0.271894	0.686661	-0.197843	0.323978
CEPT1	0.318265	-0.350505	-0.281551	-0.937368
CERK	0.0233143	0.141947	-0.184877	-0.396729
CERKL	-0.171326	-0.213158	-0.150208	0.285063
CERS1	-0.101081	-0.0564618	-0.17718	-0.693723
CERS2	-0.517357	0.0271719	-0.155682	0.198245
CERS3	0.270471	0.161154	0.332104	0.319503
CERS4	-0.551583	-0.522406	-0.393631	0.0344881
CERS5	0.427205	0.330904	0.189794	-0.178676
CERS6	0.257656	0.302093	0.146633	1.00089
CES1	0.072847	-0.165823	-0.150775	0.322866
CES2	-0.0171023	0.340333	-0.284819	0.346665
CES3	0.157954	0.212002	-0.020081	0.297673
CES5A	-0.249088	0.111042	0.00258596	0.161103
CETP	0.0400554	-0.221958	-0.227348	0.0774714
CFTR	-0.0661717	-0.213693	-0.117772	0.0623315
CH25H	0.396889	0.576695	0.236721	0.014094
CHAT	0.301707	0.253946	0.226039	-0.0296017
CHDH	-0.449222	-0.714216	-0.325076	-0.0719288
CHI3L1	-0.370452	-0.084138	-0.432053	-0.55193
CHI3L2	-0.180743	-0.0138015	0.166038	-0.120413
CHIA	0.356846	0.247315	0.000996013	-0.24595
CHID1	0.362301	0.274018	0.29219	0.29213
CHIT1	0.111294	-0.331318	-0.0390589	0.0753673
CHKA	-1.19762	-1.20261	-0.702115	-2.08267
CHKB	0.05141	0.0953851	0.0827448	0.11432
CHP1	0.0274705	-0.0898509	-0.00944566	0.101847
CHPF	0.256952	0.280841	0.34031	0.22629
CHPF2	0.147405	0.181624	-0.053659	-0.0633683
CHPT1	0.16098	0.309721	0.316315	0.117238
CHRNA1	0.124357	0.112556	0.140985	0.0532603
CHRNA10	0.183724	0.0669807	-0.0711987	0.0486975
CHRNA2	-0.126173	-0.129514	-0.0380697	0.192788
CHRNA3	0.0708046	-0.229643	-0.293962	-0.364231
CHRNA4	0.0430461	-0.0377129	0.145304	0.312824
CHRNA5	0.00494552	0.0276033	-0.0689125	-0.265394
CHRNA6	0.143205	0.111652	0.464366	0.221732
CHRNA7	0.0262218	0.0135254	0.286173	0.0182769
CHRNA9	0.0547278	-0.272863	0.0270886	0.328734
CHRNB1	-0.615531	-0.362018	-0.388122	-1.02737
CHRNB2	0.0715467	0.0605006	0.10824	0.0805368
CHRNB3	0.199921	0.00776774	0.233798	0.363243
CHRNB4	-0.0677726	-0.025148	-0.351852	0.220684
CHRND	0.154478	-0.193685	0.158593	-0.00900172
CHRNE	-0.394069	0.0254473	-0.568448	-0.541327
CHRNG	-0.0190789	-0.209606	0.267935	-0.476641
CHST1	0.245269	0.282056	0.235714	-0.616666
CHST10	-0.326658	0.123001	-0.243666	-0.342269
CHST11	0.360938	0.171974	0.479281	0.0791817
CHST12	0.0697913	-0.283748	-0.195355	-0.434399
CHST13	-0.0469418	0.341358	-0.248175	-0.474568
CHST14	-0.170555	-0.0953848	0.0321746	-0.281942
CHST15	-0.00539555	0.0228168	0.187251	-0.450596
CHST2	0.174013	0.141273	0.125908	0.270234
CHST3	0.547125	0.160539	-0.07433	0.244694
CHST4	0.328208	0.195066	0.524252	0.46478
CHST5	0.171607	-0.163845	0.0522052	-0.0220262
CHST6	0.10598	0.301466	0.174883	-0.08913
CHST7	0.242604	-0.0304125	0.124902	0.0036295
CHST8	0.171968	0.340594	-0.235745	-0.0752622
CHST9	0.206729	0.382501	0.166861	0.0305233
CHSY1	0.115852	0.299196	0.274407	0.339582
CHSY3	0.0986325	-0.0543937	0.0414956	-0.530351
CIDEA	0.0816911	0.0592197	0.116331	0.0453809
CIDEB	-0.304567	-0.113404	0.62068	0.314466
CIDEC	-0.04227	-0.0702044	0.0720364	0.225773
CKB	0.337333	0.462602	0.161274	-0.351375
CKM	-0.205155	-0.110851	-0.169285	-0.129107
CKMT1A	0.405766	0.341307	0.108862	-0.0748962
CKMT1B	0.730077	0.368029	0.718063	0.598179
CKMT2	0.119434	-0.0094028	-0.0665134	-0.469448
CLC	0.463006	0.15486	0.443463	0.50392
CLCA1	0.254229	0.440472	0.26171	0.101816
CLCA2	0.122187	0.201073	0.0998538	0.685067
CLCA4	0.352602	0.154685	0.200417	0.186227
CLCC1	-0.136129	0.0179782	0.19067	0.281775
CLCN1	-0.0159746	-0.167322	0.150852	0.0532931
CLCN2	-0.00171383	0.203345	0.305973	-0.204636
CLCN3	0.119061	0.196607	0.0648659	0.475118
CLCN4	0.190937	0.0278583	0.174517	0.0990021
CLCN5	0.187215	0.0122219	0.332921	-0.32293
CLCN6	-0.17007	0.0818006	-0.193763	-0.519684
CLCN7	-0.0507149	-0.244999	-0.348343	-0.365312
CLCNKA	0.264854	0.0422853	0.192835	-0.085745
CLCNKB	0.361415	0.271944	0.322956	0.264396
CLIC1	0.0175687	0.18623	0.092362	-0.128414
CLIC2	0.387303	0.284498	0.581548	0.122819
CLIC3	-0.280178	-0.151157	-0.0112037	-0.244636
CLIC4	-0.502889	-0.0848774	-0.0402292	-0.413061
CLIC5	0.169479	0.3308	0.290012	0.528582
CLIC6	0.262322	-0.319332	-0.0923723	-0.427763
CLYBL	0.222772	0.0644098	0.274215	0.360841
CMAS	0.217606	0.168694	0.275407	0.190867
CMBL	0.319826	0.0177349	-0.0125523	0.400142
CMPK1	-0.360405	-0.185027	-0.334124	-0.489258
CNDP1	0.358469	0.29553	0.247653	-0.0740179
CNDP2	0.152526	0.186398	0.326154	0.190362
CNEP1R1	-0.887558	-0.69892	-0.806727	-1.83039
CNGA1	0.289238	0.378967	0.0831683	0.284794
CNGA2	0.358981	0.448536	0.501655	0.473801
CNGA3	-0.237221	-0.101031	0.0190129	0.0474583
CNGA4	0.27123	0.468124	0.40919	0.0819912
CNGB1	0.374067	0.142068	-0.02478	0.109387
CNGB3	0.0066302	9.3837e-05	0.0274066	0.126166
CNP	-0.20713	0.00652794	-0.271747	-0.249279
COASY	-2.14439	-2.51427	-2.59944	-5.54919
COLGALT1	-0.447612	-0.535178	-0.0969504	-0.0584926
COLGALT2	-0.449195	-0.713252	-0.40079	-0.205828
COMT	0.0852788	-0.0233713	-0.234105	-0.322635
COMTD1	-0.304437	-0.304858	-0.312883	-0.622132
COQ10A	-0.0731972	0.192305	-0.255954	-0.1627
COQ10B	0.0317536	0.00560878	0.264949	0.460079
COQ2	-1.36961	-1.04706	-1.44488	-1.27313
COQ3	-2.05183	-1.1771	-1.8223	-1.70227
COQ4	-2.33719	-1.71875	-3.38992	-2.95918
COQ5	-1.72531	-1.28384	-1.60926	-1.37191
COQ6	-2.16895	-1.84375	-2.15161	-3.61537
COQ7	-1.72388	-1.45069	-2.34032	-2.53592
COQ9	-0.219362	0.0218013	-0.185289	-0.910352
COX10	-1.35657	-1.96668	-1.42119	-2.64236
COX11	-1.63823	-1.48699	-1.83932	-2.14854
COX15	-2.05768	-1.82777	-2.82938	-2.61593
COX16	0.00293898	-0.199747	0.124375	-0.913928
COX17	-2.54483	-2.30172	-4.06533	-6.732
COX18	0.131289	-0.0829604	-0.286137	-0.350929
COX19	-0.885681	-0.126718	-0.0889949	-0.229284
COX4I1	-2.16056	-1.50059	-2.43497	-3.29196
COX4I2	-0.36664	-0.232541	-0.694647	-0.232248
COX5A	-0.859352	-0.588311	-1.37958	-1.10826
COX5B	-1.80784	-1.31517	-2.45793	-3.43212
COX6A1	-0.373688	-0.737926	0.0251733	-0.674936
COX6A2	-0.111485	-0.0980995	-0.163089	-0.0976395
COX6B1	-2.77329	-2.62062	-3.58119	-5.98391
COX6B2	0.548334	0.276606	0.0396427	0.0317568
COX6C	-1.43906	-2.54415	-0.855887	-0.57653
COX7A1	0.301894	0.0299534	0.0308246	-0.03001
COX7A2	0.282559	0.26582	0.27767	0.174329
COX7A2L	0.312512	0.273557	0.24624	0.520478
COX7B	-2.34687	-1.32253	-2.33757	-2.13573
COX7B2	-0.106631	0.161667	0.235525	-0.0586115
COX7C	-2.19009	-2.35032	-1.91944	-2.48708
COX8A	0.078	-0.208723	0.122418	-0.309661
COX8C	0.17809	0.304156	0.419412	0.244377
CP	0.336005	0.438136	0.361969	0.671314
CPE	-0.115052	-0.178238	0.0291162	-0.395404
CPOX	-0.516766	-0.322349	-0.226651	-0.504082
CPS1	0.39299	0.404405	0.0177416	-0.299046
CPT1A	-0.261744	-0.164289	-0.0780308	-0.0830372
CPT1B	0.295101	0.075126	0.0218917	0.12221
CPT1C	0.174838	0.140376	-0.0798796	0.190184
CPT2	-0.130846	0.122036	-0.000550395	-0.0992912
CRAT	-0.0824671	-0.201184	-0.203304	-0.0413649
CRLS1	-1.34002	-1.27386	-2.15794	-1.7876
CROT	0.0267186	-0.00168931	-0.147509	0.181583
CRP	-0.0461332	-0.349626	-0.122141	-0.46014
CRYL1	0.0988214	0.322839	0.0257817	-0.116557
CRYM	0.124448	0.22245	0.0621926	0.365507
CRYZ	0.510132	0.373207	0.567361	0.0456456
CRYZL1	-0.00722543	-0.0736869	-0.0823414	-0.364584
CS	-0.211569	-0.382014	-0.109056	-0.44372
CSAD	-0.292428	-0.712626	-0.601762	-0.560175
CTBP1	0.0470434	0.072522	-0.0860068	0.0646354
CTBS	0.218014	0.249652	0.376119	0.352362
CTH	-0.344027	-0.245258	0.213538	-0.311864
CTNS	-0.107637	-0.166041	-0.07523	0.0956473
CTPS1	-4.00124	-2.82329	-4.21955	-8.63798
CTPS2	0.440033	0.262245	0.675843	0.72517
CUBN	0.306198	0.342464	0.451201	0.438529
CYB561	-0.0223859	-0.0334639	0.0899893	0.152479
CYB561A3	-0.261536	-0.206056	-0.0587952	-0.227909
CYB5A	0.178428	0.260355	0.238461	0.698877
CYB5B	0.104726	-0.081025	0.0688243	-0.494224
CYB5D1	0.359101	0.198282	-0.047824	0.409793
CYB5D2	-0.148424	-0.208011	-0.165515	-0.566627
CYB5R1	-0.00555652	-0.0764974	-0.0892726	-0.221612
CYB5R2	0.352768	0.2948	-0.0499636	-0.37565
CYB5R3	-0.140661	-0.185857	-0.211312	-0.759393
CYB5R4	-0.853751	-1.18153	-1.04711	-2.15014
CYB5RL	-0.141986	0.0419766	0.001899	0.0681138
CYBA	-0.350601	-0.0198592	-0.619642	-0.440964
CYBB	0.531761	0.622486	0.506063	0.503443
CYBRD1	0.193552	0.108918	0.0321585	0.274297
CYC1	-2.44953	-2.17222	-2.49074	-3.65457
CYCS	-3.13452	-3.42091	-3.54882	-7.57693
CYP11A1	0.00108591	-0.110288	0.374348	-0.0636333
CYP11B1	0.320996	0.264207	0.380935	0.317135
CYP11B2	0.52054	0.224088	0.674587	0.346144
CYP17A1	0.0900968	-0.00902888	-0.29197	-0.222376
CYP19A1	0.0662086	0.500795	0.287831	0.281383
CYP1A1	-0.32395	-0.277165	-0.296043	-0.589637
CYP1A2	-0.233658	-0.236959	-0.103958	-0.372361
CYP1B1	0.329429	0.292545	0.238053	0.44614
CYP20A1	0.0969299	0.225127	0.302014	0.615897
CYP21A2	0.405702	0.368239	0.414637	0.439009
CYP24A1	-0.194965	0.332664	-0.137084	-0.200615
CYP26A1	0.0977381	0.189695	-0.207528	0.229645
CYP26B1	0.0231975	-0.2495	-0.173641	0.0715991
CYP26C1	0.0886972	0.0231869	-0.181176	-0.205362
CYP27A1	0.332398	0.0717847	0.170585	-0.100668
CYP27B1	-0.0141611	-0.224518	-0.0934721	-0.164047
CYP27C1	-0.0906772	0.00516617	-0.0982769	-0.398518
CYP2A13	0.591643	0.672227	0.170363	0.309692
CYP2A6	0.707094	0.627165	0.501212	0.456871
CYP2A7	0.667418	0.59442	0.534071	0.405926
CYP2B6	0.0755402	0.365149	0.0270786	-0.0386
CYP2C18	-0.105868	0.0344705	0.111983	-0.317924
CYP2C19	0.666119	0.585741	0.34201	0.535633
CYP2C8	0.00524288	0.337535	0.29728	0.0634533
CYP2C9	0.349986	-0.219948	0.319548	0.00645302
CYP2D6	0.255471	0.631824	0.452494	0.183707
CYP2E1	-0.0327804	-0.065199	0.0597589	0.0167158
CYP2F1	-0.247588	-0.0607446	-0.138374	-0.736395
CYP2J2	-0.112769	-0.311397	-0.193217	-0.147578
CYP2R1	0.297867	0.171355	0.158005	0.305501
CYP2S1	0.0785198	0.0417279	0.0207325	-0.0899568
CYP2U1	0.0916527	0.224655	-0.0360698	-0.139825
CYP2W1	-0.066445	-0.166829	-0.478473	-0.604233
CYP39A1	0.573583	0.843002	0.488482	0.278609
CYP3A4	0.382378	0.410931	0.227866	0.305682
CYP3A43	-0.0307351	-0.0719061	0.0877567	0.29997
CYP3A5	0.137256	0.093151	-0.0641726	0.128191
CYP3A7	0.613476	0.213928	0.416708	0.0711138
CYP46A1	0.129128	0.00440515	-0.0345847	-0.0921997
CYP4A11	0.401297	0.50961	0.339938	-0.0131123
CYP4A22	0.380357	0.268472	-0.272431	0.170074
CYP4B1	-0.0206546	-0.222189	-0.157527	-0.17851
CYP4F11	0.108537	0.0280334	-0.155416	-0.459101
CYP4F12	-0.0638079	-0.124518	-0.0766139	0.418404
CYP4F2	0.0294576	0.332525	0.389692	-0.457046
CYP4F22	-0.17628	-0.477273	-0.0983994	-0.422165
CYP4F3	0.487242	0.388923	0.471899	0.391066
CYP4F8	0.264942	0.172422	0.00522369	0.218587
CYP4V2	0.0435278	0.261384	0.123691	0.39216
CYP4X1	0.282699	0.106497	0.158025	-0.0113735
CYP4Z1	0.519212	0.579166	0.419807	0.22226
CYP51A1	-0.238452	-0.0582438	0.267156	-0.369806
CYP7A1	0.0771787	0.464337	0.140721	-0.197526
CYP7B1	0.0494597	0.0840843	0.2143	0.0221935
CYP8B1	-0.333556	-0.281708	0.0834464	0.211801
D2HGDH	0.0243074	-0.0141108	0.217057	-0.165817
DAD1	-2.8983	-2.45225	-1.80458	-1.41181
DAGLA	-0.232307	-0.3601	-0.249281	-0.505409
DAGLB	0.0117421	-0.192202	-0.000243303	-0.277488
DAK	-0.140733	-0.132545	-0.236455	0.147961
DAO	-0.0821583	0.155791	0.0564189	-0.220292
DBH	-0.31703	-0.212888	-0.00206531	0.024718
DBI	0.324627	0.406356	0.206897	0.160419
DBT	0.220487	0.131692	0.245356	-0.258365
DCK	-0.261593	-0.101525	-0.0778014	-0.382369
DCT	0.288351	0.0720832	0.314593	0.345675
DCTD	0.154968	0.207328	-0.0688389	0.27991
DCXR	-0.0438672	0.0643145	-0.0556397	0.0560797
DDAH1	0.320553	0.250977	0.246965	0.517684
DDAH2	-0.100979	0.0600801	-0.248175	-0.616817
DDC	-0.0105412	0.0288335	0.289256	0.182541
DDHD1	0.584912	0.350389	0.511577	0.170433
DDHD2	0.439735	0.167317	0.0506136	-0.450701
DDO	0.0799963	0.000180147	-0.225953	0.0713017
DDOST	-2.10009	-2.30832	-1.58762	-2.05456
DDT	-0.0359747	-0.365011	-0.019328	-0.38168
DECR1	0.371861	0.445046	-0.0457758	-0.0159326
DECR2	-0.437058	-0.14621	-0.491237	-0.114501
DEGS1	-0.165265	0.259206	-0.155234	-0.509218
DEGS2	0.0315643	0.228513	0.0907289	0.0189975
DERA	0.380074	0.677772	0.377244	0.0381739
DGAT1	0.0260314	-0.366227	-0.0667769	-0.98968
DGAT2	-0.0406102	-0.264035	-0.0270421	-0.244422
DGAT2L6	0.282695	0.241737	0.318371	0.239449
DGKA	0.15404	0.101494	0.11094	0.339536
DGKB	0.270706	0.266167	0.292255	0.018046
DGKD	-0.386327	-0.2016	0.0471625	-0.674754
DGKE	-0.137416	0.0951225	-0.157482	-0.130557
DGKG	-0.0828453	-0.164938	-0.145881	-0.394516
DGKH	0.218638	0.428681	0.0955412	-0.000634889
DGKI	0.143823	0.170725	-0.274419	0.149445
DGKK	0.172829	0.303522	0.0192525	-0.0259854
DGKQ	-0.291868	-0.634191	-0.338735	0.0181861
DGKZ	-0.393836	-0.110335	-0.152427	-0.125935
DGUOK	-0.168231	-0.104439	0.355861	-0.111196
DHCR24	0.402856	0.325788	0.263452	0.402919
DHCR7	0.427227	0.692105	0.0446924	0.473381
DHDDS	-3.55259	-3.2102	-5.12208	-6.43137
DHDH	0.229251	0.507623	0.0546762	0.186775
DHFR	-3.34019	-2.73924	-3.97249	-2.31296
DHFRL1	-0.524907	-0.393499	-0.58759	-1.7635
DHODH	-3.73888	-1.40056	-3.07438	-1.75763
DHRS1	0.460447	0.2574	0.101111	0.0971885
DHRS11	-0.133183	-0.0281387	-0.332791	0.498236
DHRS12	0.477858	-0.0483506	0.272628	0.0011808
DHRS13	0.472339	0.477018	-0.0580669	0.0655488
DHRS2	0.112216	0.235142	-0.148942	0.388132
DHRS3	-0.0282815	-0.173129	0.225359	-0.0778539
DHRS4	0.554775	0.416733	0.409298	0.106974
DHRS4L1	0.547347	0.621622	0.498987	0.292556
DHRS4L2	0.346664	0.441025	0.690794	0.565136
DHRS7	0.183909	0.428681	0.444561	0.543174
DHRS7B	-0.474802	-0.372908	-0.206014	-0.395904
DHRS7C	-0.429471	-0.425629	0.229509	0.367164
DHRS9	0.299407	-0.0308877	-0.121135	-0.335972
DHRSX	-1.55081	-1.09058	-1.88725	-1.58306
DHTKD1	-0.0139691	0.00501339	-0.320697	-0.411752
DIO1	0.367292	0.34445	0.400172	0.395865
DIO2	-0.13629	0.0366444	0.118146	0.182714
DIO3	0.320104	0.272339	0.245976	0.278893
DIRC2	-0.260244	0.0377792	-0.396143	-0.271199
DLAT	0.161162	-0.0718933	0.0218154	0.0115235
DLD	-2.27347	-2.70027	-2.24561	-5.53409
DLST	-1.97695	-2.32966	-2.342	-1.2709
DMGDH	0.128719	0.326892	0.164129	0.649369
DOHH	-3.54923	-3.07888	-2.70689	-2.99536
DOLK	-4.73765	-4.44322	-2.46412	-3.48339
DOLPP1	-1.22013	-0.983234	-1.70633	-1.50152
DPAGT1	-4.7204	-3.59489	-6.62665	-7.68303
DPEP1	-0.150888	0.0131253	-0.33028	0.152549
DPEP2	-0.270035	-0.427224	-0.190479	-0.210893
DPEP3	-0.0422372	-0.143737	0.0975857	-0.0210243
DPM1	0.612044	0.563502	0.689565	0.0811579
DPM2	0.0085364	-0.27734	-0.143181	0.238823
DPM3	0.123883	-0.00973188	0.181651	0.0928939
DPYD	0.113642	0.341065	0.758094	0.283308
DPYS	0.302493	0.0664385	-0.0878273	-0.194477
DPYSL2	-0.158369	0.513446	0.199746	-0.222693
DPYSL3	-0.0849356	-0.338971	-0.184263	-0.166543
DPYSL4	0.290809	0.430673	0.637528	0.49861
DPYSL5	-0.188226	-0.124375	0.206457	-0.0367919
DSE	0.225723	0.190067	-0.0533089	0.203172
DSEL	0.435538	0.355294	0.152152	-0.383782
DTYMK	-5.92097	-4.91122	-5.20864	-4.06863
DUOX1	-0.135435	-0.280751	0.0893649	-0.0601021
DUOX2	0.0634865	-0.192553	-0.118575	-0.15246
DUS1L	0.0305153	0.0315147	0.39157	-0.364603
DUS2	-0.146994	-0.0488362	0.177034	-0.343012
DUS3L	-0.0461425	-0.0768839	-0.152366	-0.220527
DUS4L	0.439376	0.386469	0.233034	0.0890697
DUT	-3.1989	-4.11791	-2.02185	-3.09919
EBP	0.456143	0.626507	0.00972399	0.490784
EBPL	0.331395	0.148254	0.0167018	0.0583708
ECH1	-0.0854757	0.101084	0.407343	0.326376
ECHDC1	0.23151	0.222018	0.566611	0.0492935
ECHDC2	-0.142277	-0.514814	-0.0691348	-0.00589573
ECHDC3	-0.163893	-0.057135	-0.207896	-0.308456
ECHS1	-0.459484	-0.544782	-0.619654	-1.8538
ECI1	0.45056	0.391221	0.324776	0.489449
ECI2	0.143323	0.52	-0.011636	-0.404599
EDEM1	0.38569	0.517563	0.380052	0.32565
EDEM2	-0.197765	-0.00402936	-0.231011	-0.120629
EDEM3	0.238699	0.545519	0.46342	0.865242
EDN1	0.274852	0.408046	0.268823	0.438901
EDN2	-0.1348	-0.284164	-0.0421712	0.277239
EGLN1	0.472941	0.307397	0.23594	0.265014
EGLN2	-0.154434	-0.30783	-0.261329	-0.0367793
EGLN3	0.0480739	0.291937	-0.451937	0.331801
EHD1	0.027356	0.0995364	-0.0883582	-0.376505
EHHADH	0.0224873	0.129686	-0.113398	-0.133035
ELOVL1	-0.136473	0.415731	0.33547	0.156537
ELOVL2	0.164156	0.00580533	-0.0670501	-0.361878
ELOVL3	0.611044	0.379645	0.042836	0.192269
ELOVL4	0.424306	0.214746	0.536545	0.40522
ELOVL5	0.183563	0.408613	0.360813	-0.0607421
ELOVL6	0.101418	0.043555	0.233226	-0.169115
ELOVL7	0.260147	0.326009	0.177952	0.547472
ENGASE	0.148167	0.0466972	0.471796	-0.434851
ENO1	-6.74934	-5.18611	-6.5133	-9.58111
ENO2	0.110062	0.388658	0.200421	0.26034
ENO3	0.0306941	-0.33083	-0.556209	-0.522978
ENOPH1	-0.23494	-0.0471334	0.237147	0.243361
ENOSF1	0.304013	0.136538	0.0407952	-0.44589
ENOX1	-0.0834284	-0.234393	-0.280442	-0.176234
ENOX2	0.488968	0.735517	0.618801	0.405966
ENPP1	0.0591148	0.0180384	0.144802	-0.38285
ENPP2	0.274331	0.235814	0.320438	-0.27545
ENPP3	0.104022	0.00116337	0.501345	0.170666
ENPP4	-0.0477064	-0.00601393	0.490022	0.432528
ENPP5	0.374761	0.191137	0.449455	-0.0242015
ENPP6	-0.0496811	0.0774093	0.145894	-0.377145
ENPP7	-0.842203	-0.237162	-0.290074	-0.66502
ENTPD1	0.0883267	0.526143	0.307127	0.212007
ENTPD2	-0.389874	-0.39241	-0.154719	-0.375377
ENTPD3	0.11029	0.157994	0.166851	0.233229
ENTPD4	0.208221	0.1566	-0.0307386	-0.462757
ENTPD5	0.278255	0.0755292	-0.17358	-0.140264
ENTPD6	-0.229517	-0.266746	-0.0872281	-0.401059
ENTPD7	0.126028	0.172277	0.126145	0.033323
ENTPD8	0.0711111	-0.136277	-0.0122912	-0.642362
EPHX1	-0.0283399	-0.100336	0.258124	-0.211879
EPHX2	0.0100751	-0.128618	-0.0110657	-0.228639
EPHX3	0.0911734	0.0130529	-0.070198	-0.399863
EPHX4	-0.341858	-0.180283	0.0420031	0.0922197
EPN1	-0.288773	-0.0667137	-0.400681	-0.367049
EPN2	0.151281	0.118262	0.212258	-0.180781
EPN3	0.0551677	0.0815585	-0.0924205	0.353696
EPX	-0.255904	-0.505771	-0.212743	-0.585092
ERO1L	0.333942	0.320871	0.165333	-0.728963
ERO1LB	0.22484	0.462034	0.134477	-0.116345
ESD	0.331991	0.268468	0.00914613	-0.246423
ETFA	-0.159819	-0.427922	-0.0699823	-0.0752206
ETFB	-0.172246	-0.387096	-0.190723	-0.504149
ETFDH	0.438283	-0.311486	0.458107	0.471868
ETNK1	0.220972	0.174643	0.149788	-0.352062
ETNK2	-0.144719	0.255838	-0.0260264	-1.20798
ETNPPL	0.023958	0.334932	-0.306161	0.421436
EXT1	0.570331	0.148286	0.397013	0.567144
EXT2	0.342051	0.161241	0.348479	0.261323
EXTL1	-0.664393	-0.79341	-1.45206	-0.689447
EXTL2	0.281653	0.385871	-0.178425	-0.0794933
EXTL3	0.343127	-0.00863241	-0.0877422	0.0992344
FA2H	0.0679681	-0.00141738	0.10272	0.152849
FAAH	0.122548	-0.206408	-0.38715	-0.403221
FAAH2	0.480096	0.260752	0.267563	0.0295854
FABP1	-0.194094	-0.055068	-0.0642754	-0.771922
FABP12	0.475696	0.306779	0.277819	-0.126025
FABP2	0.061411	0.168813	0.0296329	0.144892
FABP3	0.457952	0.348736	0.1566	0.184646
FABP4	0.524332	0.334028	-0.0633028	0.310615
FABP6	-0.572644	-0.206776	0.147391	-0.331998
FABP7	0.560812	0.670969	0.249706	-0.240046
FABP9	0.237873	0.0703359	0.512616	0.279772
FADS1	0.139621	0.0804417	0.0469045	0.0613759
FADS2	-0.153032	0.139514	0.0389116	0.0793742
FADS3	-0.056465	-0.222232	-0.295127	-0.282371
FADS6	-0.246234	-0.561527	-0.397383	-0.213321
FAH	0.0163602	0.0508313	-0.180711	-0.962823
FAHD1	0.373464	0.0577134	-0.0411535	0.0725075
FAHD2A	0.71737	0.582209	0.247481	0.164136
FAHD2B	0.11038	0.140144	0.289253	-0.204214
FAM213B	-0.292075	-0.472835	-0.38596	-0.434821
FAR1	-0.0350878	-0.0560208	-0.0251608	0.205836
FAR2	0.26944	-0.103474	0.415591	0.0222064
FASN	-0.183738	-0.172474	-0.20227	-0.0965188
FBP1	-0.129933	-0.0861066	-0.151885	-0.279396
FBP2	0.304085	0.075559	0.135775	-0.0201434
FCER1A	-0.0313284	-0.147594	-0.136701	-0.44701
FDFT1	-0.0637619	-0.0196511	-0.406451	-0.659435
FDPS	-0.952757	-1.03106	-1.48024	-1.42604
FDX1	-1.40107	-1.07674	-1.56428	-1.37631
FDX1L	-2.72171	-2.65044	-2.46455	-2.83139
FDXR	-5.66341	-2.46381	-5.10767	-8.89055
FECH	0.0441007	-0.23964	-0.449175	-0.292931
FH	-1.30768	-1.49972	-1.24486	-1.92804
FHIT	-0.341495	-0.0104528	0.139817	-0.35247
FIG4	0.325034	0.0883252	0.0598678	-0.0981726
FITM1	-0.022795	0.143537	-0.26481	-0.0421985
FITM2	-0.395453	-0.544702	-0.484667	-0.69535
FLAD1	-1.49953	-1.231	-2.21581	-2.36916
FLVCR1	-0.220015	-0.147231	-0.181147	0.0425555
FLVCR2	0.246421	0.105492	0.0782005	-0.156272
FMO1	-0.216732	-0.0318254	-0.0764538	-0.492298
FMO2	0.479525	0.293999	-0.178794	-0.0831414
FMO3	0.382918	0.393011	0.217312	0.0886551
FMO4	0.427834	0.114589	0.179845	0.738889
FMO5	0.0819393	0.211247	0.594491	0.252146
FN3K	0.301957	0.145398	-0.233164	0.00132059
FN3KRP	-0.290415	-0.213688	-0.015517	0.343815
FOLH1	0.336898	0.261359	0.457616	0.526822
FOLR1	-0.106508	0.283002	0.118008	0.127268
FOLR2	0.200379	0.205037	0.106484	0.210113
FOLR3	0.423576	0.793822	0.480128	0.196762
FOXO1	0.216469	0.159669	0.17705	0.563464
FOXRED1	-0.56877	-0.446781	-0.478717	-0.757741
FOXRED2	-0.594104	-0.299438	-0.249518	-0.0442072
FPGS	-2.36576	-1.37768	-3.11831	-1.0629
FPGT	0.492558	0.188197	0.555473	1.07991
FRRS1	0.183976	0.304663	0.404164	-0.248965
FTCD	-0.148422	-0.0430992	-0.133004	0.627139
FTH1	-0.504384	-0.828633	-0.245236	-0.650251
FTMT	-0.0262684	0.0635098	0.0893994	-0.381998
FTO	-0.0948731	0.0328797	0.249357	0.217157
FUCA1	0.0766814	0.215874	0.374392	-0.223278
FUCA2	-0.0671123	0.123957	-0.215264	-0.109867
FUK	-0.386421	0.0151207	-0.143355	-0.287046
FUT1	-0.65807	-0.392009	-0.00589048	-0.180407
FUT10	0.133223	-0.103264	0.204824	0.251048
FUT11	0.139273	0.0338243	0.00887186	0.0934338
FUT2	0.0124288	0.118173	0.231779	0.343275
FUT3	-0.226917	-0.0394056	-0.210572	0.390348
FUT4	0.0647253	-0.0683923	-0.201031	-0.115162
FUT5	0.0333491	0.163503	-0.259617	0.00584796
FUT6	0.00373648	0.207619	0.357084	-0.2657
FUT7	-0.318737	-0.281026	9.18637e-05	0.0540033
FUT8	0.169372	0.248415	0.139773	0.0748451
FUT9	0.104174	0.174625	0.526386	0.524887
FXN	-1.81926	-2.20204	-1.60822	-1.78882
G6PC	-0.324174	-0.566522	-0.2421	-0.0613792
G6PC2	0.101948	0.33029	0.255063	-0.187925
G6PC3	0.621785	0.567587	0.342465	0.160587
G6PD	-2.34355	-2.4429	-1.87554	-3.1231
GAA	-0.00410593	-0.15851	0.24809	-0.0192087
GABRA1	0.49324	0.566841	0.496127	0.633398
GABRA2	0.315472	0.116087	0.200052	-0.147475
GABRA3	0.556297	0.258302	0.135657	0.333214
GABRA4	0.273099	0.252643	0.557329	0.0240953
GABRA5	0.0275654	-0.311656	-0.204957	-0.646416
GABRA6	0.500477	0.304812	0.0601636	0.312554
GABRB1	0.203687	0.17391	0.531369	0.722097
GABRB2	0.303301	0.311502	0.3191	0.0996956
GABRB3	0.0379565	0.0818591	0.0288737	0.561355
GABRD	-0.296176	-0.0936895	0.0119576	0.071526
GABRE	0.669419	0.59624	0.485523	-0.407685
GABRG1	-0.0494853	0.290167	-0.271161	-0.0524646
GABRG2	0.294251	0.4252	0.557722	0.465793
GABRG3	0.156481	-0.102444	-0.261939	-0.533708
GABRP	0.174968	0.00378674	0.167369	0.0278784
GABRQ	0.457322	0.253309	0.268196	0.264217
GABRR1	-0.175814	-0.120777	-0.221833	-0.171642
GABRR2	0.0397189	0.123049	0.290177	0.495223
GABRR3	-0.0659075	0.275096	0.231023	-0.020244
GAD1	0.181105	-0.110986	-0.154439	-0.0430703
GAD2	0.123209	0.0539668	0.0867456	0.103629
GADL1	0.426294	-0.0453393	0.0799427	-0.482254
GAL3ST1	0.241517	0.30374	-0.0456288	-0.359213
GAL3ST2	-0.312718	-0.0601809	-0.136621	-0.519957
GAL3ST3	-0.504043	-0.290208	-0.0603597	0.0358926
GAL3ST4	-0.103388	0.255642	-0.118141	-0.146673
GALC	0.485388	0.414963	0.101837	0.236243
GALE	-0.420478	-0.239456	-0.583544	-0.0563061
GALK1	-0.279107	-0.48745	-0.360305	-0.0666666
GALK2	0.251679	0.0801055	0.237539	0.179589
GALM	0.0468613	0.121072	0.231204	0.65844
GALNS	-0.500786	-0.338771	-0.60434	-0.262527
GALNT1	0.263718	0.393469	-0.0965085	0.115989
GALNT10	-0.0987582	-0.0891821	-0.13105	-0.247336
GALNT11	0.148275	0.00695208	0.193227	-0.54034
GALNT12	0.54903	0.28357	-0.0196337	0.162524
GALNT13	-0.14449	0.340686	0.37352	0.495835
GALNT14	0.492204	0.582431	0.531506	0.276167
GALNT15	0.178873	0.0388789	0.143302	0.135936
GALNT16	-0.000240057	-0.255868	-0.156188	-0.11925
GALNT18	0.0642505	0.0302717	-0.356185	-0.540875
GALNT2	0.303919	0.505822	0.298172	0.145884
GALNT3	0.371806	0.289117	0.451303	0.580757
GALNT4	-0.00167937	0.024159	0.12975	0.411364
GALNT5	0.535791	0.421805	0.266772	0.561521
GALNT6	-0.779214	-0.340275	-0.464312	-0.519598
GALNT7	0.433022	0.215222	0.052805	-0.354486
GALNT8	-0.142346	-0.0765959	0.230849	-0.0188257
GALNT9	-0.2081	-0.375543	-0.278762	-1.5736
GALNTL5	-0.192723	-0.058418	0.113252	0.537315
GALNTL6	-0.025458	-0.0406789	0.350452	0.512291
GALT	0.0868182	0.170299	0.140475	0.118918
GAMT	-0.0125784	0.159107	-0.143175	-0.264241
GANAB	-0.0135344	0.0184971	0.161487	-0.335962
GANC	0.114227	0.0345658	0.260432	0.247744
GAPDH	-4.66651	-5.84156	-4.10704	-6.60533
GAPDHS	-0.0275669	0.163342	0.212278	-0.0773286
GART	-1.53071	-1.14253	-1.56496	-2.95577
GATM	0.380841	0.00332561	0.101705	0.0867626
GBA	0.450211	0.42403	0.259313	0.512464
GBA2	0.543019	0.539355	-0.0471728	0.0235491
GBA3	0.190929	0.193402	-0.0454772	0.208237
GBE1	0.227232	0.188946	0.433197	0.123797
GBGT1	0.0580648	0.0664473	-0.235754	0.0207651
GCAT	-0.292414	-0.272892	-0.0172131	-0.168707
GCDH	-0.0745782	-0.116876	0.0128743	0.0873822
GCH1	-0.89441	-0.378903	-0.814739	-0.330598
GCK	-0.80645	-0.241048	-0.399342	-0.365178
GCKR	0.151082	-0.108003	-0.19519	-0.725498
GCLC	-2.00105	-0.178676	-1.54002	-0.406512
GCLM	-0.335134	1.80118	-0.512887	2.95221
GCNT1	-0.161626	0.271215	0.348145	0.133046
GCNT2	0.504943	0.398384	0.430085	0.375816
GCNT3	-0.330798	0.134116	0.161353	0.470538
GCNT4	0.23433	-0.14254	0.534629	-0.195007
GCNT7	0.447296	0.113686	0.287968	0.103788
GCSH	-1.20085	-1.02382	-1.30543	-1.57581
GDA	-0.225466	-0.0537435	0.169611	0.156721
GDE1	-0.0828523	-0.547296	-0.438625	-0.698842
GDPD1	0.297921	0.319676	0.280967	0.0265734
GDPD2	0.359865	0.0944254	0.154047	0.5134
GDPD3	-0.431526	-0.412638	-0.168827	-0.173633
GDPD4	0.125758	0.000348028	-0.000118928	0.561801
GDPD5	-0.248754	-0.05507	-0.20768	-0.194467
GFER	-4.03777	-3.53483	-3.62689	-3.2329
GFOD1	0.289133	0.121545	0.359929	-0.197375
GFOD2	-0.192015	-0.0758427	-0.411091	-0.409139
GFPT1	-3.5962	-2.3488	-2.27657	-1.91587
GFPT2	0.564351	-0.000218474	0.285189	-0.0155004
GGH	0.060387	0.0961969	0.33264	-0.00581124
GGPS1	-1.96988	-3.08887	-2.23471	-2.59598
GGT1	-0.337048	-0.53387	-0.122699	-0.251281
GGT5	0.231872	-0.107884	-0.326667	-0.223085
GGT6	-0.26836	-0.565604	-0.369539	-0.766326
GGT7	0.0352121	-0.0372473	-0.454898	-0.617442
GGTLC1	-0.345042	-0.0110969	-0.354928	-0.11683
GGTLC2	-1.22528	-0.843822	-1.11711	-1.00201
GIP	0.191958	0.0475955	-0.146102	0.00727842
GK	0.723458	0.614817	0.558126	0.627869
GK2	-0.0532102	-0.227278	-0.0589569	-0.329546
GK5	0.245425	0.159406	0.238858	0.0360047
GLA	0.517443	0.053521	0.474421	0.627684
GLB1	0.0984954	0.179314	0.110983	0.2512
GLB1L	0.0966101	0.0817167	0.273638	0.23066
GLB1L2	0.27668	0.489585	0.161252	-0.00803859
GLB1L3	-0.0494489	-0.0363359	-0.33491	-0.922246
GLCE	0.067889	0.29083	0.178938	-0.0899022
GLDC	0.297802	0.197842	0.0842399	-0.146494
GLO1	-0.193492	-0.197447	-0.265144	-0.166937
GLOD4	0.416776	0.361626	0.0670022	0.0418048
GLOD5	0.145045	0.511041	0.222196	0.330193
GLRA1	0.12614	0.360584	0.0054421	0.0853866
GLRA2	0.543798	0.495969	0.437387	-0.312027
GLRA3	0.346164	0.24728	0.449403	0.332052
GLRA4	0.603668	0.623762	0.448181	0.410578
GLRB	0.423499	0.193365	0.259034	0.289316
GLRX	0.136314	0.294675	0.214244	0.257057
GLRX2	0.342076	0.273262	0.363761	-0.279035
GLRX3	-1.21499	-1.43945	-1.05225	-4.36755
GLRX5	-4.42451	-6.03097	-3.7476	-7.2799
GLS	0.0552868	-0.277522	-0.0321575	-0.325355
GLS2	0.058859	-0.135511	-0.2025	-0.106708
GLT1D1	-0.00188033	0.217067	0.147057	-0.224324
GLT6D1	0.23766	0.2928	-0.0295769	0.0056244
GLT8D1	0.111593	-0.0106059	-0.147909	0.357722
GLT8D2	0.00868669	0.184331	0.0906066	-0.388611
GLTP	0.317902	0.433561	0.222071	-0.50165
GLUD1	-0.0500944	0.0396775	0.237759	0.481224
GLUD2	0.153643	0.432453	0.489805	0.478674
GLUL	0.158402	0.0457009	0.0822781	0.51981
GLYAT	0.459256	0.26054	0.274174	-0.215509
GLYATL1	0.678904	0.65008	0.424451	0.480078
GLYATL2	0.549682	0.707875	0.633806	-0.220817
GLYCTK	-0.16067	0.0128767	0.000681247	-0.666634
GLYR1	0.41245	0.205124	0.513232	0.401526
GM2A	0.274011	0.273664	0.227608	-0.0261511
GMDS	0.419457	0.555959	0.171454	0.163125
GMPPA	0.0108977	0.324715	-0.0819171	-0.470055
GMPPB	-4.77014	-7.91632	-5.15332	-10.2395
GMPR	0.257116	0.335226	0.16382	-0.0781563
GMPR2	-0.161567	-0.246141	-0.367932	-1.6268
GMPS	-2.78173	-3.10445	-3.23053	-3.42937
GNE	-0.242464	-0.0252095	-0.593906	-0.461393
GNMT	0.12101	0.446804	-0.185022	-0.670895
GNPAT	-0.208736	-0.245712	-0.190096	-0.592868
GNPDA1	0.0602613	-0.35072	0.134282	0.226265
GNPDA2	0.285028	0.511042	0.0913931	0.115808
GNPNAT1	-1.31399	-0.893638	-0.98053	-0.645198
GNPTAB	-0.343285	-0.00526673	0.115572	0.103784
GNPTG	0.216417	0.247898	-0.00329222	-0.202937
GNS	-0.17159	0.204529	-0.082329	0.176362
GOT1	-0.436074	-0.775676	-0.267128	-0.698368
GOT1L1	0.0839847	0.134352	0.191569	0.12304
GOT2	-0.892824	-0.916238	-0.631235	-2.40366
GPAM	-0.0298251	0.0740512	0.157396	-0.226574
GPD1	-0.0798182	0.187486	0.0242104	-0.731524
GPD1L	0.155884	0.296447	-0.055784	0.487958
GPD2	0.415853	0.316179	0.355711	0.155282
GPHN	0.0556699	0.237659	0.514638	0.354723
GPI	-2.28743	-2.75315	-1.94984	-5.56181
GPIHBP1	0.0425692	-0.466696	-0.396418	-0.19373
GPLD1	0.0656739	0.185812	0.0549066	0.329861
GPT	-0.349033	-0.317616	-0.150547	-0.148344
GPT2	-0.0752688	-0.0551566	-0.165135	-0.0281839
GPX1	0.130922	0.0486522	0.0149804	0.341687
GPX2	0.295737	0.161712	-0.0804962	-0.285616
GPX3	0.00426611	-0.0560722	0.107761	0.0931813
GPX4	-0.185942	-0.364854	-0.922401	-1.41946
GPX5	-0.343123	0.0213336	0.103592	-0.638072
GPX6	0.0993053	0.295611	0.343139	-0.137931
GPX7	-0.00911854	0.0599664	-0.00206104	-0.335215
GPX8	0.168569	0.0784541	-0.0247907	-0.643796
GRHPR	-0.081384	-0.179888	0.361603	-0.226538
GRIA1	0.141483	0.262332	-0.129122	0.144334
GRIA2	0.22518	0.164826	0.324632	-0.121276
GRIA3	0.444208	0.233652	0.387553	0.352374
GRIA4	0.13285	0.189568	0.0137363	0.416915
GRID1	-0.28023	-0.146094	-0.0820497	-0.400566
GRID2	0.196138	-0.0931871	0.188448	0.403123
GRIK1	-0.0672378	0.0547373	-0.0990459	-0.185054
GRIK2	0.264272	0.162791	0.540202	0.37325
GRIK3	0.0943734	0.265925	0.176858	-0.417792
GRIK4	-0.515171	-0.468501	0.0473107	-0.607243
GRIK5	-0.354422	-0.176266	-0.473744	-0.980001
GRIN1	-0.0132042	-0.145371	-0.0144386	-0.0561219
GRIN2A	-0.173688	-0.0972303	-0.076194	-0.0514093
GRIN2B	0.231362	0.231531	0.0731525	0.159814
GRIN2C	-0.621748	-0.598049	-0.323704	-1.0588
GRIN2D	-0.281553	-0.278459	-0.139323	0.00496297
GRIN3A	-0.230915	-0.0467614	-0.0808031	0.333671
GRIN3B	-0.291604	0.0899285	0.313602	-0.212838
GRXCR1	0.16563	0.3887	0.500907	-0.164624
GRXCR2	0.115972	-0.116005	0.156647	-0.0452249
GSR	0.249732	0.144078	-0.210418	-0.260894
GSS	-0.145683	-0.649595	-0.967361	-0.300209
GSTA1	0.393285	0.435066	0.459331	0.589434
GSTA2	0.227625	0.132082	-0.0355492	0.445265
GSTA3	-0.390936	-0.157867	-0.446916	-0.406897
GSTA4	0.0843497	0.417045	0.579242	0.268119
GSTA5	0.384994	0.489047	0.59265	0.787764
GSTCD	0.14174	0.141678	0.108829	-0.206135
GSTK1	0.505524	0.0930698	0.0576492	0.059465
GSTM1	0.405357	0.153614	0.530142	0.937553
GSTM2	-0.176778	0.114789	-0.00421776	0.413867
GSTM3	0.0532205	0.0342725	0.380268	0.555604
GSTM4	0.0794808	0.27359	0.368549	0.196518
GSTM5	0.335662	0.340105	0.286077	0.277524
GSTO1	0.298609	0.192636	-0.0692929	-0.62221
GSTO2	0.0191437	0.196711	0.0156677	-0.192167
GSTP1	-0.0422804	0.811186	-0.111254	0.73795
GSTT1	0.30509	0.337156	0.169497	0.253872
GSTT2	-0.0928768	-0.15318	0.171036	0.448732
GSTZ1	0.184633	0.161312	0.052391	0.121991
GTDC1	0.161906	0.314523	0.33381	0.0933696
GUCY1A2	0.371873	-0.0748255	-0.366279	0.177474
GUCY1A3	0.300255	0.298095	0.332952	-0.0358311
GUCY1B3	0.407814	0.633622	0.237954	0.260259
GUCY2C	0.337904	0.348445	0.0145174	0.169794
GUCY2D	-0.0888729	-0.0387056	-0.0649796	-0.756933
GUCY2F	0.591676	0.448792	0.342908	-0.028956
GUK1	-3.29621	-7.44071	-2.50867	-3.8583
GUSB	0.172627	0.252764	0.193451	-0.0495068
GXYLT1	0.334482	0.366477	0.205378	0.13268
GXYLT2	0.207463	0.1198	0.39253	0.3744
GYG1	0.289227	-0.209366	0.0349226	0.311073
GYG2	0.186923	0.119762	0.354167	0.513598
GYLTL1B	0.403012	0.201546	0.0779158	-0.510078
GYS1	0.040098	0.039189	-0.0948162	0.202888
GYS2	-0.248829	0.203946	0.410138	0.145719
H6PD	-0.283146	-0.120572	-0.193564	-0.149973
HAAO	0.100461	0.105009	-0.552724	-1.32292
HACL1	0.0980928	-0.0643041	0.367942	0.431
HADH	0.384151	0.0512794	-0.155935	-0.412909
HADHA	0.0929399	-0.0461864	0.110468	-0.25281
HADHB	0.0969854	0.103296	0.30916	-0.0988533
HAGH	-0.0585406	-0.0860933	-0.0674013	0.176474
HAGHL	0.308086	0.293281	0.265725	-0.0108916
HAL	-0.160438	0.267555	-0.0762869	0.382221
HAO1	0.0739916	-0.241706	-0.0571259	-0.272818
HAO2	-0.0274315	-0.0984491	-0.0188438	0.0183853
HAS1	0.0177021	-0.0077628	-0.0227828	0.0194201
HAS2	0.382266	0.320197	0.400133	0.361246
HAS3	0.145179	-0.0802262	0.0996486	-0.226422
HCCS	-0.26727	-0.47958	-0.942186	-1.37578
HCN1	0.0591252	-0.253214	0.250402	0.238868
HCN2	-0.186772	-0.0839645	-0.165125	-0.274345
HCN3	-0.158046	0.0080593	-0.127679	-0.786818
HCN4	-0.0836045	-0.277107	-0.289105	-0.422188
HDC	-0.107241	-0.185647	-0.222414	-0.0335181
HDHD1	0.564806	0.581477	0.473801	0.286318
HEPH	0.471266	0.312886	0.389365	-0.301431
HEPHL1	0.432222	0.474711	0.0837552	0.422013
HEXA	0.0611099	0.162729	-0.0396622	-0.15063
HEXB	0.138742	0.125324	0.0504182	-0.0705361
HEXDC	0.0245307	0.163232	-0.0918917	-0.0936006
HGD	-0.174734	-0.0908244	-0.208272	-0.316086
HGSNAT	-0.158313	-0.0890878	-0.321429	-0.162601
HIBADH	0.178739	0.363351	-0.115752	-0.983606
HIBCH	-0.0970615	-0.505272	-0.18705	-1.02286
HIF1A	0.332322	0.408289	0.411674	0.256122
HIF1AN	0.116958	0.250035	0.1272	0.417298
HIF3A	-0.0869602	-0.0697688	-0.152103	-0.527757
HILPDA	0.0649516	-0.031958	0.0596786	-0.233894
HK1	0.0814646	0.208084	-0.156319	-0.518446
HK2	-0.736178	-0.716384	-0.938181	-1.15961
HK3	0.2494	0.215713	0.0628012	0.0219778
HKDC1	0.158695	0.338429	-0.00721648	0.324145
HLCS	-0.517047	-1.0405	-0.767191	-1.1414
HMBS	0.0475659	0.569867	0.259777	0.061909
HMGCL	-1.99052	-1.24065	-2.55328	-1.53059
HMGCLL1	0.0877561	0.384565	0.323977	0.150108
HMGCR	-3.06258	-2.53909	-3.35888	-5.76183
HMGCS1	-1.99588	-1.60363	-2.06801	-3.62408
HMGCS2	0.349475	0.136748	0.320913	-0.438762
HMOX1	0.0516242	0.0809844	0.174738	0.126552
HMOX2	0.1418	-0.383488	0.170946	-0.0684823
HNF4A	0.306701	0.243731	0.448331	-0.079585
HNMT	0.495979	0.279493	0.162636	0.37338
HOGA1	-0.576694	-0.44765	-0.2324	-0.507448
HPD	-0.059711	-0.399066	-0.148822	-0.137814
HPDL	0.211235	0.00309862	0.368785	-0.236353
HPGD	0.498856	0.502473	0.393334	0.188786
HPGDS	0.440251	0.336174	0.345693	0.500207
HPRT1	0.571189	0.496078	0.381851	0.380331
HPSE	0.0494339	0.069806	0.0728254	0.116837
HPSE2	0.126583	0.130517	0.100783	0.0851347
HS2ST1	0.373537	0.207519	0.639021	0.587311
HS3ST1	-0.278793	-0.123453	0.158926	0.556384
HS3ST2	-0.240366	-0.119346	-0.370701	-0.567822
HS3ST3A1	-0.453895	-0.428408	-0.387984	0.0795328
HS3ST3B1	0.426538	0.320464	0.0402291	0.174886
HS3ST4	-0.131863	-0.281132	-0.412659	-0.0756922
HS3ST5	0.110648	0.0241886	0.0530329	-0.0141594
HS3ST6	-0.175777	-0.119358	-0.198184	-0.227328
HS6ST1	-0.616142	-0.891754	-0.596261	-1.24649
HS6ST2	0.318803	0.122138	0.43813	0.266675
HS6ST3	0.162538	0.0498968	0.221531	0.101474
HSD11B1	-0.0552281	0.11248	0.19149	-0.356639
HSD11B1L	-0.314086	-0.110735	-0.0961909	-0.450522
HSD11B2	-0.226158	0.0950738	0.115631	0.394634
HSD17B1	-0.00386617	0.126757	0.104084	0.0700812
HSD17B10	-3.28702	-4.35363	-4.77969	-2.7662
HSD17B11	0.678609	0.600196	0.561277	0.706391
HSD17B12	-0.226168	0.182053	-0.0182061	0.169958
HSD17B13	0.342489	0.292215	0.55411	0.317234
HSD17B14	-0.214203	-0.653601	0.0594811	0.211069
HSD17B2	0.411629	0.279791	0.188725	-0.0358734
HSD17B3	-0.118586	0.150945	-0.137102	-0.382342
HSD17B4	0.0415921	0.118463	-0.00470898	-0.40322
HSD17B6	0.0994103	0.0965269	-0.0114051	0.0417355
HSD17B7	-0.0115896	-0.211314	-0.335794	-0.295975
HSD17B8	-0.0197501	-0.149181	0.458765	0.374883
HSD3B1	0.239284	0.444373	0.287832	0.0952136
HSD3B2	0.0769557	0.163028	0.156413	-0.143827
HSD3B7	0.203435	0.352958	0.174283	-0.233528
HSDL1	-0.0941247	0.0124261	-0.120513	0.165455
HSDL2	0.0401885	0.231073	0.482162	0.385371
HTATIP2	-0.19553	-0.197965	-0.292985	-0.00152812
HTR3A	-0.0601608	-0.587751	0.0670814	0.0585931
HTR3B	0.16136	0.238274	0.115745	-0.318071
HTR3C	0.0308118	-0.0310184	0.35518	0.425712
HTR3D	0.251318	0.269475	0.305135	0.761068
HTR3E	0.0935195	0.163018	-0.139691	-0.609729
HVCN1	-0.452735	-0.580408	-0.822243	-1.05286
HYAL1	-0.303594	0.173875	0.0759702	-0.130438
HYAL2	0.170983	0.0933085	0.108716	0.528441
HYAL3	0.31782	0.311062	0.104906	0.325018
HYAL4	0.184959	0.271332	0.13177	0.0706761
HYI	0.00319877	-0.35995	-0.197126	0.133831
IAH1	-0.0132547	0.162144	0.389954	0.429132
IDH1	-0.216285	0.00409247	-0.0247219	0.437516
IDH2	-0.0378457	0.0697063	-0.0671682	-0.311963
IDH3A	-0.570265	-0.310963	-0.683567	-0.844755
IDH3B	-0.438038	-0.220493	-0.248371	-0.330529
IDH3G	0.193519	0.33519	0.320521	0.341701
IDI1	0.00325261	-0.135459	-0.15547	-0.170183
IDI2	0.456583	0.548515	0.0416642	-0.127916
IDNK	0.213182	0.127728	-0.123169	-0.213247
IDO1	0.328625	0.537853	0.370252	0.153685
IDO2	0.0413266	0.184476	0.0925429	-0.0383227
IDS	0.351762	0.302778	0.24371	0.516842
IDUA	0.210927	0.0493579	0.0917212	-0.412898
IFI30	-0.140027	-0.0385813	-0.800569	-0.853753
IL1B	-0.104109	0.166444	0.322394	0.417938
IL4I1	-0.207006	-0.0436007	0.26903	-0.098408
IL6	0.243043	0.0700356	0.324488	0.12825
ILVBL	0.0217818	-0.0142456	0.183095	-0.286631
IMPA1	0.542476	0.60666	0.250677	0.588727
IMPA2	-0.0297094	0.00124404	0.0119962	0.0848907
IMPAD1	0.434317	0.158573	0.112889	0.384528
IMPDH1	-0.529382	-0.577741	-0.24824	-0.878456
IMPDH2	-2.91307	-3.98434	-3.15209	-4.93514
INMT	-0.34985	-0.385476	-0.0713092	-0.273174
INPP1	-0.0455776	0.231456	0.0647669	-0.170757
INPP4A	0.336643	0.323717	0.0685738	0.166341
INPP4B	0.000211315	0.13944	-0.13053	-0.619475
INPP5A	0.463881	0.538757	0.473408	0.406175
INPP5B	0.0384855	-0.292404	-0.0285301	0.101222
INPP5D	0.112189	-0.0733871	-0.026196	-0.768322
INPP5E	0.0212813	0.218867	-0.120013	-0.471146
INPP5F	0.396043	0.154802	0.154264	0.0071282
INPP5J	-0.061683	0.0614258	-0.363308	0.255133
INPP5K	-0.0825995	-0.00233801	-0.268636	-0.836915
INPPL1	-0.0808921	-0.436898	-0.0861563	-0.220355
INSIG1	0.0125139	-0.0533245	-0.242854	-0.0544065
INSIG2	0.342732	0.363921	0.185901	0.126681
INTERGENIC101098	0.796791	1.97967	0.526338	1.32193
INTERGENIC103755	0.528515	0.837771	1.1745	0.352406
INTERGENIC106846	-0.261473	0.110565	-0.376525	-0.0152852
INTERGENIC109494	0.720863	0.930586	0.556144	1.00223
INTERGENIC112223	0.229368	0.388923	0.497388	0.22962
INTERGENIC114836	0.254819	0.659089	-0.309037	0.450685
INTERGENIC117469	-0.443363	-0.939914	-0.171274	-0.537882
INTERGENIC120340	0.0966662	-0.28088	-0.77008	-0.797384
INTERGENIC12191	-0.546233	-0.276981	-0.423989	-0.500673
INTERGENIC122891	0.0863405	0.0506981	0.610175	-0.056587
INTERGENIC125602	0.0509803	0.991464	0.695007	0.0134645
INTERGENIC128310	0.502478	0.654792	0.041255	0.626936
INTERGENIC130905	0.478019	0.350223	0.451782	0.210139
INTERGENIC133621	0.468398	0.536655	0.759515	1.05037
INTERGENIC136172	0.509232	0.253911	1.02098	-0.875553
INTERGENIC14666	-0.542581	-0.634192	0.351312	1.1983
INTERGENIC17236	0.338849	-0.18835	-0.17741	0.53994
INTERGENIC19822	0.520041	0.303637	0.533088	0.0932376
INTERGENIC22544	0.239211	0.310218	0.418791	-1.30838
INTERGENIC2261	0.124053	0.256034	0.329392	0.915341
INTERGENIC25153	-0.0219456	-1.07332	-1.13813	-1.8947
INTERGENIC27867	0.0985669	-0.0779729	0.212113	0.513589
INTERGENIC30558	0.255043	1.42161	-0.201021	-0.0653446
INTERGENIC33423	0.253206	-0.460863	0.166083	-1.0897
INTERGENIC36225	1.35529	1.98227	1.52423	0.563776
INTERGENIC39333	-0.293888	-0.214994	-0.344668	-1.17566
INTERGENIC42167	1.44047	1.544	-0.229037	-2.34483
INTERGENIC44800	-0.376307	-0.779883	-0.949798	-1.11148
INTERGENIC4649	0.359336	0.342065	0.21026	0.256986
INTERGENIC47459	-0.664608	-0.562567	1.46727	-2.98092
INTERGENIC50500	1.60456	0.674863	0.242912	0.641183
INTERGENIC53513	-1.33919	-0.712549	-0.251565	-0.494258
INTERGENIC56092	-0.757707	-0.789143	-0.792239	-1.86882
INTERGENIC58772	0.562127	-1.02499	0.599733	0.601019
INTERGENIC62489	0.0517143	-0.170702	-0.538569	0.0616283
INTERGENIC65279	-1.11237	0.440753	0.591822	-0.27608
INTERGENIC67893	0.799466	0.361977	0.350255	0.958011
INTERGENIC70589	0.37284	0.135458	0.357316	1.19987
INTERGENIC7310	0.254977	0.0955569	-0.0315416	-0.0262268
INTERGENIC73420	0.0303183	0.187093	0.303474	0.386198
INTERGENIC76054	0.135613	0.0023689	0.304259	0.451085
INTERGENIC79123	0.208048	-0.526592	-1.40204	-4.36083
INTERGENIC81774	0.248852	0.552441	-0.290773	0.636538
INTERGENIC84633	0.204936	0.418546	-0.982382	-1.05538
INTERGENIC87504	0.340323	0.0947268	0.414422	-0.929176
INTERGENIC90010	0.585013	0.545727	0.526032	0.919251
INTERGENIC92923	2.06322	0.748499	0.619414	1.38043
INTERGENIC95689	-0.199861	-0.286774	0.183477	-0.223169
INTERGENIC98529	-1.26668	-0.860868	-1.17854	-1.30483
INTERGENIC9892	0.477103	0.356738	-0.16095	0.552452
IP6K1	0.113375	0.315333	-0.183545	0.510738
IP6K2	-0.484152	0.0887189	0.146378	-0.0853848
IP6K3	0.0675984	0.00420046	-0.37003	-0.170939
IPMK	-0.871304	-1.37202	-0.589236	-1.30885
IPPK	-1.14958	-1.07928	-1.65432	-1.73352
IRG1	0.196049	-0.106016	0.360967	0.420475
ISCA1	-1.6742	-1.63091	-2.26133	-2.25639
ISCA2	-1.31833	-1.19305	-1.21062	-1.32812
ISYNA1	-0.168333	-0.218215	-0.225367	-0.651267
ITGAV	0.235714	-0.0158262	0.333825	0.610325
ITGB3	-0.142564	-0.163547	0.121258	-0.181047
ITPA	-0.565998	-0.300268	-1.12883	-0.814762
ITPK1	-1.65266	-2.15417	-1.57363	-2.42727
ITPKA	-0.0958762	0.00119346	-0.381134	-0.513884
ITPKB	-0.082058	-0.194115	-0.187233	0.108302
ITPKC	0.0167207	-0.00124711	-0.0765959	-0.776365
ITPR1	-0.0985744	0.0157942	0.121942	-0.251872
ITPR2	0.284646	0.00906298	0.0755268	-0.09174
ITPR3	0.0305787	0.355967	0.41082	0.232086
IVD	-0.0677627	0.0281138	-0.147541	-0.555699
IYD	0.308422	0.33948	0.289711	0.427352
JHDM1D	-0.0538272	-0.143246	-0.418699	-0.639343
JMJD1C	0.286415	0.21517	0.78321	0.271907
JMJD6	-0.357826	-1.48347	-0.661655	-1.43384
JMJD7-PLA2G4B	-0.1324	-0.266635	-0.15462	-0.72986
KCNA1	0.101902	0.0910787	0.153475	0.552177
KCNA10	-0.0182772	0.131956	-0.190039	-0.103621
KCNA2	0.362523	0.264227	0.241572	0.141763
KCNA3	0.0433889	-0.0022722	-0.202833	-0.473517
KCNA4	0.121745	0.243706	-0.162905	-0.293836
KCNA5	-0.201104	-0.399666	0.0849659	-0.254822
KCNA6	-0.190442	-0.0458413	0.311736	-0.202274
KCNA7	0.325519	0.121443	0.403328	0.125939
KCNAB1	0.393708	0.244248	-0.217753	0.662359
KCNAB2	-0.150339	0.0484867	-0.0806007	-0.240676
KCNAB3	0.406054	0.467484	0.153588	-0.263717
KCNB1	-0.152211	-0.5135	-0.551752	-0.284486
KCNB2	0.0917872	0.223403	0.164042	0.0698494
KCNC1	0.0489578	0.0956911	0.0292321	0.037415
KCNC2	-0.517412	-0.43357	0.168808	0.2062
KCNC3	-0.637708	-0.420559	-0.0978077	-0.629287
KCNC4	-0.263838	-0.205359	-0.0302338	-0.411042
KCND1	0.376461	0.596748	0.117096	0.319932
KCND2	0.271858	0.341727	0.148257	0.031494
KCND3	-0.386868	-0.232743	0.222124	0.0796413
KCNE1	0.327234	0.264766	-0.045948	0.285021
KCNE1L	0.521306	0.390028	0.467508	0.835298
KCNE2	-0.182198	0.006542	-0.00268901	-0.477756
KCNE3	0.361179	0.0658645	0.276259	-0.192731
KCNE4	-0.327344	-0.132819	-0.231945	-0.731569
KCNF1	0.148332	-0.0527253	-0.273104	-0.293891
KCNG1	0.0259385	0.103012	0.0466088	-0.146955
KCNG2	-0.000943587	0.0962552	0.470336	-0.0511366
KCNG3	0.353056	0.244351	0.343449	-0.118649
KCNG4	-0.710748	-0.460965	-0.432955	-0.44433
KCNH1	-0.178434	0.0799997	0.168129	-0.175497
KCNH2	-0.130003	-0.454393	0.222284	0.114412
KCNH3	-0.218579	-0.192373	-0.40757	0.266565
KCNH4	-0.208644	-0.0962362	-0.387261	0.287199
KCNH5	0.210951	0.161857	0.0951233	0.164912
KCNH6	-0.271238	-0.496527	-0.402384	-0.263229
KCNH7	0.131863	0.286392	0.147187	0.0120429
KCNH8	0.0384884	0.210549	-0.135464	0.0336841
KCNJ1	-0.0339233	0.298639	0.264116	0.0701022
KCNJ10	0.216226	-0.199051	0.0114544	-0.150086
KCNJ11	0.37452	-0.432883	-0.187358	0.0165747
KCNJ12	-0.258522	-0.431489	0.0150382	0.272642
KCNJ13	0.335794	0.30203	0.323838	0.735462
KCNJ14	-0.279113	-0.08602	-0.252985	0.104503
KCNJ15	-0.49538	-0.131828	-0.13581	-1.0665
KCNJ16	0.0414578	0.118853	0.0880801	-0.0807436
KCNJ2	0.21582	0.357455	0.301786	0.0363258
KCNJ3	0.141584	-0.169952	0.0311237	-0.742323
KCNJ4	-0.539829	-0.622573	-0.429817	-0.489368
KCNJ5	0.347684	0.215414	0.255984	0.175625
KCNJ6	0.483576	0.526293	-0.00418825	-0.000113123
KCNJ8	0.229279	0.0194692	0.254598	0.353179
KCNJ9	-0.130837	0.06087	-0.125055	-0.452749
KCNK1	-0.0498261	0.242549	0.223921	-0.152323
KCNK10	0.631033	0.433526	0.309423	0.342092
KCNK12	0.535193	0.437009	0.432565	0.00787465
KCNK13	0.206739	0.119007	0.350744	0.0737532
KCNK15	-0.0721613	-0.487545	-0.130251	-0.236099
KCNK16	-0.281033	-0.52643	-0.694684	-0.0480067
KCNK17	0.152972	0.0319512	0.134795	0.060865
KCNK18	-0.335474	-0.225107	-0.0961113	0.139396
KCNK2	0.306301	0.253482	0.193977	0.316961
KCNK3	0.392398	0.384388	0.132521	0.126891
KCNK4	0.218819	0.205589	-0.102002	0.206984
KCNK5	0.264146	0.0285994	0.00323615	0.033632
KCNK6	0.228584	0.347862	0.121855	0.261427
KCNK7	-0.0113527	-0.3816	0.00858338	0.146645
KCNK9	-0.139033	0.190925	0.0634766	-0.161234
KCNMA1	0.294646	0.248621	0.343789	-0.236
KCNMB1	0.478151	0.439541	0.31819	-0.179663
KCNMB2	0.0347588	0.175824	0.3271	-0.055468
KCNMB3	0.370877	0.138178	0.174874	0.320209
KCNMB4	0.446564	0.528591	0.488802	0.49603
KCNN1	-0.204509	-0.130927	-0.272402	-0.686483
KCNN2	0.333797	0.34128	0.0849496	-0.237723
KCNN3	0.427535	0.125878	-0.105661	0.188723
KCNN4	-0.106967	-0.223262	-0.220774	-0.265352
KCNQ1	-0.526728	-0.277089	0.0260247	-0.208641
KCNQ2	-0.109667	0.140396	-0.0307163	-0.0449097
KCNQ3	0.295854	0.296571	0.352141	0.28966
KCNQ4	-0.368787	-0.270625	-0.365115	-0.0446655
KCNQ5	-0.266723	-0.274263	-0.139437	-0.867436
KCNS1	-0.0511714	-0.0353302	-0.379032	-0.053291
KCNS2	0.539732	0.407876	-0.350033	0.0766299
KCNS3	0.146431	0.293979	0.0949413	0.0596924
KCNT1	0.0535003	0.306215	-0.299714	-0.519726
KCNT2	0.304372	0.0546717	0.147389	-0.0151603
KCNU1	0.282138	0.173004	-0.287457	-0.0770431
KCNV1	-0.0737366	-0.541578	0.0246925	0.673562
KCNV2	-0.143247	-0.00350119	-0.0651069	-0.278016
KCTD1	0.179299	0.403895	0.0475803	0.238715
KCTD10	-0.0578214	-0.125336	-0.0573318	0.234797
KCTD11	-0.0633383	-0.104353	-0.169602	-0.511763
KCTD12	-0.0798322	0.16375	-0.268341	-0.162841
KCTD13	0.292855	-0.110622	-0.244671	-0.307491
KCTD14	0.459878	0.109807	0.0849	-0.432509
KCTD15	0.236255	0.331742	0.136823	0.249728
KCTD16	0.109068	0.208628	0.214823	0.125721
KCTD17	-0.135949	-0.00305746	0.130317	-0.428704
KCTD18	0.285649	-0.0357648	0.325271	0.492017
KCTD19	0.010598	0.211391	-0.21882	0.173284
KCTD2	0.167406	0.206577	0.0606475	0.113533
KCTD20	0.280239	0.241503	0.374245	0.169401
KCTD21	-0.485867	-0.541517	-0.229891	0.136172
KCTD3	0.136265	0.165444	0.175486	0.212796
KCTD4	0.273334	0.114147	0.149161	-0.0455907
KCTD5	-0.410225	-0.234392	-0.589524	-0.206682
KCTD6	0.185593	0.0664461	0.0477549	-0.150228
KCTD7	-0.0962874	-0.521408	0.362675	0.270283
KCTD8	0.181775	-0.00421314	0.163316	0.270826
KCTD9	0.24382	0.199285	0.285192	-0.0772941
KDM1A	-1.09603	-0.890307	-0.994614	-0.489141
KDM1B	0.411754	0.49576	0.189619	0.788197
KDM2A	-1.19796	-0.524823	-0.65318	-0.655362
KDM2B	-0.414358	-0.503481	-0.700929	-0.497499
KDM3A	0.118981	0.473741	0.0451016	-0.0451656
KDM3B	0.0844636	0.360894	0.0640276	0.373166
KDM4A	-0.319279	-0.540272	-0.478055	-0.498489
KDM4B	0.129418	-0.25807	0.187996	-0.475467
KDM4C	-0.136807	0.0527247	0.183279	0.339797
KDM4D	-0.12158	0.325536	-0.0213721	-0.438276
KDM4E	0.0994597	0.206054	0.0885034	-0.355526
KDM5A	0.247332	0.162119	0.207119	0.231738
KDM5B	-0.0320799	0.0787654	-0.13496	-0.835455
KDM5C	0.339021	0.568138	0.159159	-0.0181503
KDM5D	0.36426	0.328952	0.519443	-0.137057
KDM6A	-0.119863	0.0385157	0.059398	-0.374324
KDM6B	-0.0919001	-0.282618	-0.0848708	-0.667652
KDM8	-1.75477	-2.045	-1.62019	-2.19584
KDSR	-1.20078	-1.24911	-1.36096	-3.30117
KEAP1	-1.81369	-1.91062	-1.61441	-1.79877
KHK	0.0753997	-0.248769	-0.0481802	0.245242
KIAA1191	-0.0349007	-0.116134	-0.065327	-0.145213
KL	-0.315101	-0.579795	-0.571436	-0.610462
KLB	0.189611	0.27266	-0.00536723	0.160173
KMO	0.398311	0.232894	0.153986	-0.0807582
KYNU	0.229435	-0.481417	0.254206	-0.0360369
L2HGDH	-0.0673349	0.178077	0.225046	0.193654
LALBA	-0.0724351	-0.0442072	0.414064	0.576262
LARGE	-0.103229	-0.216391	0.0687132	-0.108442
LBR	0.0947795	0.261485	0.305814	-0.0670515
LCAT	-0.0140295	0.203666	0.28946	0.145981
LCLAT1	0.384967	0.472334	0.120153	-0.0978281
LCT	-0.354246	0.195801	0.0486184	-0.35118
LCTL	-0.220473	-0.300873	-0.297626	-0.209299
LDHA	0.277197	0.362477	0.53347	0.0712033
LDHAL6A	0.194759	0.111726	0.166207	-0.191022
LDHAL6B	0.221042	0.150502	0.171057	0.435281
LDHB	0.426195	0.433744	0.139059	0.519715
LDHC	0.215489	0.23944	0.218749	-0.317171
LDHD	-0.217784	-0.123525	-0.274625	-0.320754
LDLR	-0.897385	-0.604901	-0.585553	-1.22782
LEP	-0.00774759	0.0475667	-0.0589835	-0.366756
LEPRE1	0.0631359	0.0236246	-0.435125	-0.14368
LEPREL1	0.294752	0.33135	0.210142	0.467705
LEPREL2	0.040927	-0.122226	-0.132661	0.0859711
LGSN	-0.346854	-0.277805	0.203357	-0.33957
LHPP	0.222794	0.210803	0.097143	0.0171469
LIAS	-2.51059	-2.61476	-2.69551	-3.28995
LIPA	0.069105	-0.124392	0.121819	-0.685738
LIPC	0.037373	0.249641	-0.0684416	0.175316
LIPE	-0.214062	-0.262947	-0.162025	-0.467597
LIPF	-0.137285	0.102348	-0.0149129	0.401964
LIPG	-0.0420585	-0.0176322	-0.185555	0.0140613
LIPH	-0.0544845	0.152647	0.0988396	0.514224
LIPI	0.466473	0.423092	0.427644	0.626545
LIPJ	0.127286	0.127058	-0.197549	-0.106314
LIPK	0.602386	0.092912	0.194238	-0.0276135
LIPM	0.260281	0.332268	0.117124	0.418823
LIPN	-0.097326	0.0549109	0.306755	0.145919
LIPT1	-2.43637	-2.84597	-2.77749	-3.12822
LMF1	0.0813522	0.120701	0.38957	0.0547446
LNPEP	0.109968	-0.0255031	0.152222	-0.477118
LONP1	-2.43133	-2.41142	-2.06645	-2.10517
LOX	0.183527	0.192933	0.174281	0.16536
LOXL1	-0.179257	-0.0657822	-0.0188653	-0.467276
LOXL2	0.0208445	0.0108719	0.060248	-0.276804
LOXL3	-0.452842	-0.371479	-0.380644	-0.534441
LOXL4	0.0305802	-0.0311466	0.221561	0.0171969
LPCAT1	0.00778113	0.000917905	-0.00112887	-0.267702
LPCAT2	0.274194	0.333774	0.495891	0.280466
LPCAT3	0.204728	0.0441324	-0.13812	-0.722373
LPCAT4	-0.106528	-0.0257909	-0.428953	-0.465748
LPGAT1	0.132178	0.246254	0.292395	0.233367
LPIN1	0.200836	-0.1335	0.349112	-0.0611781
LPIN2	0.146353	-0.0050449	0.114636	-0.0638663
LPIN3	-0.0215228	0.189802	-0.204196	-0.437807
LPL	0.257799	0.150888	0.0379673	-0.213741
LPO	0.0321682	-0.193133	-0.400615	-0.340591
LPPR2	-0.22174	-0.0447971	-0.11071	-0.224866
LPPR3	0.112026	-0.179061	0.148531	-0.421651
LPPR4	0.377049	-0.012125	0.48223	0.131
LPPR5	0.268578	0.337412	0.111885	0.253625
LRAT	0.135658	0.0996106	0.329026	0.403731
LSR	-0.396863	-0.311829	-0.0511355	-1.05189
LSS	-0.304594	-0.1534	-0.441542	-1.01122
LTA4H	0.421496	0.221535	0.209997	-0.278108
LTC4S	0.404689	0.555448	0.410357	0.217404
LYG1	0.0528243	-0.337384	-0.101569	-0.506803
LYPLA1	-0.506262	-0.298606	0.283311	-0.655117
LYPLA2	0.367131	0.186275	0.250776	-0.0385755
LYPLAL1	0.289892	0.28147	0.0791038	0.0576979
LYZ	0.179268	0.306958	0.270451	0.357325
LYZL1	0.18232	0.0987545	0.364661	0.432709
LYZL2	0.288862	0.236189	0.0547073	0.289618
LYZL4	-0.086251	-0.316777	0.158565	-0.392917
LYZL6	0.182201	-0.0438846	-0.0468792	0.20014
MAGT1	0.242536	0.172211	0.363455	0.64312
MAN1A1	0.306202	0.306861	0.185689	-0.309144
MAN1A2	0.197532	0.0973645	0.439506	0.170949
MAN1B1	-0.0696839	-0.0586428	0.453559	-0.128322
MAN1C1	-0.190025	-0.169796	-0.206368	0.347789
MAN2A1	0.295071	0.422294	0.355571	0.498203
MAN2A2	-0.355709	-0.0237221	-0.527666	-0.0593874
MAN2B1	-0.7747	-0.557854	-0.227138	-0.519973
MAN2B2	-0.0846669	0.23583	0.0631331	0.376017
MAN2C1	0.195251	0.201	-0.112308	0.0918646
MANBA	0.156798	0.15112	0.426477	0.657034
MANBAL	0.15104	0.109093	-0.39916	-0.177761
MANEA	0.740441	0.603161	0.184003	0.386182
MANEAL	0.386872	0.143215	0.111471	0.191202
MAOA	0.496964	0.459789	0.340407	0.256432
MAOB	0.432078	0.505514	0.349578	0.425667
MARC1_	0.02445	0.115972	0.283035	0.0521726
MARC2_	-0.0485899	-0.0820328	-0.465205	0.146645
MAT1A	0.0015421	0.156344	0.117794	-0.0419486
MAT2A	-2.42556	-2.87635	-2.59213	-2.39494
MAT2B	0.276705	0.244997	0.363419	0.136736
MBOAT1	0.251423	0.249842	0.305905	0.690546
MBOAT2	-0.00807391	0.131526	0.0676743	0.151791
MBOAT4	-0.0963703	0.0565342	-0.0651067	-0.518207
MBOAT7	-0.0934286	-0.145305	-0.248345	0.189292
MCAT	-0.991066	-0.805646	-1.39922	-1.55663
MCCC1	0.219296	0.21204	0.162254	-0.0497013
MCCC2	0.197639	0.183695	-0.024483	0.0639305
MCEE	0.182092	0.317734	0.243992	0.362482
MCOLN1	-0.332204	-0.479004	0.035602	-0.457627
MCOLN2	0.236648	0.343499	0.357811	0.184692
MCOLN3	0.489727	-0.097643	0.133751	-0.379651
MCU	-0.080545	0.124025	0.0234732	0.0999898
MDH1	0.0434628	-0.0447442	0.0274945	-0.151289
MDH1B	-0.4465	0.0835086	0.224617	-0.460204
MDH2	-0.137809	-0.428044	-0.535563	-1.20825
ME1	0.0204979	0.191526	0.0150118	0.175382
ME2	0.0645563	0.098492	0.124309	-0.544663
ME3	-0.0856705	0.0299134	0.143475	0.282559
MECR	-1.92202	-1.40813	-1.49467	-2.44702
MFN2	-2.03996	-1.94942	-2.80175	-2.55449
MFNG	-0.100576	-0.151933	-0.00763331	-0.181828
MFSD1	0.243241	0.340895	-0.242011	-0.179668
MFSD10	0.209738	0.29556	0.177829	0.316481
MFSD11	0.223321	0.0617075	0.0642202	0.144116
MFSD2A	-0.161176	0.0481535	-0.261192	-0.353524
MFSD3	0.125017	0.117495	0.220603	-0.0738453
MFSD4	-0.351804	-0.156327	0.237131	0.257897
MFSD5	0.240908	0.0104933	0.146357	-0.31538
MFSD7	0.0251637	-0.335689	0.0665075	-0.123098
MFSD8	0.189323	0.460527	0.0820299	-0.229083
MFSD9	0.216019	-0.0201111	0.210789	-0.0637721
MGAM	0.18285	-0.115579	0.0370718	-0.911469
MGAT1	-0.660119	-1.2551	-0.621019	-1.46067
MGAT2	0.167694	0.352045	0.108847	0.406082
MGAT3	-0.469073	-0.569039	-0.79448	-0.940549
MGAT4A	0.0537775	0.211996	0.138331	-0.300529
MGAT4B	0.236205	0.09337	-0.0300181	-0.0478031
MGAT4C	0.619595	0.442477	0.61749	0.252112
MGAT5	0.0381248	-0.0947093	-0.254308	-0.481965
MGAT5B	-0.0177402	-0.361201	0.0511597	0.10551
MGLL	-0.116372	-0.297977	-0.232957	-1.02315
MGST1	0.0638551	0.0827742	-0.109214	0.233904
MGST2	0.446119	0.292779	0.16054	0.499394
MGST3	0.306662	0.499324	0.391473	0.0104682
MICAL1	0.0456278	-0.0312646	0.176015	-0.35104
MICAL2	0.0634544	0.159296	-0.0731406	-0.0825807
MICAL3	-0.185585	-0.119476	0.0345255	-0.236085
MIF	0.0210994	-0.0353583	-0.107032	0.0290371
MINA	-0.0835587	-0.144163	-0.218824	-0.790662
MINPP1	-0.131006	0.179859	0.316863	-0.309284
MIOX	-0.0947867	0.120224	-0.0682364	-0.493676
MIP	0.00765551	-0.00467663	0.194575	-0.727295
MLXIP	0.0987405	0.173553	-0.531056	-0.136426
MLXIPL	-0.247551	-0.573108	-0.351651	-0.566241
MLYCD	0.346693	0.121858	0.0739241	-0.340294
MMAA	0.411237	0.654789	-0.165662	-0.338734
MMAB	0.276357	0.596424	0.142099	-0.0103357
MMACHC	-0.251757	-0.544111	-0.125097	-0.715883
MMADHC	0.0277751	0.074512	0.0987548	-0.31242
MME	-0.156331	0.0183001	-0.0816035	0.0580714
MMEL1	-0.467403	-0.378983	-0.205378	0.192447
MOCOS	0.349199	-0.104023	-0.177192	-0.103311
MOCS1	0.0472555	-0.0459348	-0.491981	-0.247873
MOCS2	0.149415	0.25048	0.232786	0.0599896
MOCS3	-2.2743	-1.79735	-2.07723	-2.34238
MOGAT1	0.351923	0.32361	0.228035	0.123184
MOGAT2	-0.151785	-0.397444	0.0941123	-0.265337
MOGAT3	-0.219051	-0.0973588	-0.035782	-0.0377144
MOGS	0.00555156	-0.0815263	0.109114	-0.436806
MOXD1	0.346937	0.296176	-0.0321433	0.425519
MPC1	0.288985	-0.0241358	0.239713	0.205219
MPC2	0.33681	0.550809	0.489362	-0.0768651
MPI	0.0383141	0.14209	-0.159343	0.0156533
MPO	-0.801331	-0.369247	-0.370802	-0.134935
MPST	-0.17289	-0.358266	0.0566364	-0.00638722
MS1	0.10697	0.216375	0.298789	-0.396058
MS2	-0.141084	-0.302877	-0.0131155	-1.03567
MSMO1	0.255803	0.0771656	0.108554	0.379547
MSR1	0.107301	0.346475	0.448903	0.0661809
MSRA	0.191663	-0.00244182	0.369808	0.169315
MSRB1	0.309095	-0.0836635	-0.27835	-0.591266
MSRB2	0.385217	0.59655	0.431475	-0.39343
MSRB3	0.536023	0.345748	0.305981	0.288544
MTAP	0.350466	0.696151	0.696933	0.630962
MTCH2	-0.250475	-0.670348	-0.316629	-0.658872
MTF1	-0.976817	-0.697679	-0.145681	0.268887
MTHFD1	-0.915003	-0.790065	-1.09125	-1.48609
MTHFD1L	0.220356	0.340178	0.276734	0.423664
MTHFD2	-0.0707162	0.0834464	-0.426074	-0.0295421
MTHFD2L	0.359265	0.299615	0.223857	0.00425191
MTHFR	-0.272218	-0.826737	-0.384001	0.0605837
MTHFS	0.323884	0.211226	0.0708806	0.454879
MTHFSD	0.402458	0.574719	0.2534	0.532131
MTR	-0.577855	-0.213364	-0.397509	-0.529842
MTRR	-0.432039	-0.0766747	-0.276137	-1.18301
MTTP	0.154247	0.133086	-0.282399	0.126453
MUT	0.254935	0.220031	0.245731	-0.0933629
MVD	-4.54598	-4.53507	-4.72317	-7.71864
MVK	-2.10946	-2.05207	-2.82905	-2.84446
MYC	-1.64258	-1.6843	-1.7298	-2.37704
NAA20	-3.57677	-3.01034	-2.3396	-3.9185
NAA30	-0.922722	-1.31796	-1.12912	-1.2887
NAA35	-0.580937	-1.18216	-0.054571	-0.721197
NAA40	-0.237321	-0.160711	-0.17206	-0.563882
NAA50	-1.41812	-1.40175	-2.46584	-2.74702
NAA60	-0.217044	-0.123373	-0.186207	-0.601506
NAAA	0.0895966	-0.0655353	-0.0476912	-0.148061
NAALAD2	0.465447	0.293066	-0.253234	-0.859878
NAALADL1	-0.43911	-0.718778	-0.483602	-0.502188
NAALADL2	-0.0244638	0.16233	0.0585182	0.0942377
NADK	-0.760132	-0.375193	-1.18548	-0.365905
NADSYN1	-0.316138	0.0940385	-0.00474046	-1.40469
NAGA	-0.00208377	-0.0866174	-0.13413	0.15803
NAGK	-0.80166	-0.722232	-0.465116	-0.307915
NAGLU	-0.105645	-0.193811	-0.00607711	-0.289341
NAGPA	-0.0522765	-0.108755	0.0911764	-0.168677
NAGS	0.143466	0.098278	0.487223	0.294076
NALCN	0.392784	0.534286	0.290483	-0.121827
NAMPT	-3.46897	-2.33033	-3.1953	-4.06902
NANP	0.40287	0.156054	0.369729	-0.080821
NANS	-0.473738	-0.515806	-0.142085	-0.313995
NAPEPLD	0.130329	0.266876	0.280346	0.0466109
NAPRT1	-0.31527	-0.30101	-0.214224	-0.36352
NAT1	0.326488	0.473538	0.213182	0.441625
NAT10	-2.72155	-2.75688	-2.33508	-2.68653
NAT14	-0.181554	0.0544356	0.0951655	0.236827
NAT2	0.504559	0.0711351	0.35339	0.411804
NAT6	-0.0699835	-0.0900211	-0.262855	-0.333175
NAT8	0.430003	0.147693	0.0549534	0.256492
NAT8B	0.770529	0.5546	0.417892	0.229029
NAT8L	0.355831	0.331809	0.379129	-0.0225111
NAT9	-0.0205962	0.302904	0.672931	0.470026
NCEH1	0.0444677	0.172962	0.137863	-0.031915
NDOR1	-2.80078	-3.66881	-2.56602	-4.38006
NDST1	-0.20029	-0.10456	0.177431	-0.00354255
NDST2	-0.654462	-0.459352	-0.199237	-0.312932
NDST3	0.141146	0.22182	0.342364	0.104426
NDST4	0.100505	-0.0529135	0.159155	0.12608
NDUFA1	-2.65847	-2.05386	-1.97261	-2.78931
NDUFA10	-0.78641	-0.998001	-1.07433	-0.961707
NDUFA11	-2.79823	-2.17416	-1.66025	-2.33478
NDUFA12	0.234928	0.436311	0.111088	0.278094
NDUFA13	-1.87901	-1.75819	-0.747031	-1.27733
NDUFA2	-1.76434	-1.81199	-1.92804	-2.35868
NDUFA3	-1.20325	-0.960249	-1.45512	-1.78252
NDUFA4	-0.568095	-0.971697	-0.716859	-0.63714
NDUFA4L2	-0.0648978	0.159059	-0.00737226	-0.0739227
NDUFA5	-0.768042	-0.892166	-0.403368	-1.15975
NDUFA6	-1.08629	-0.96504	-0.971043	-1.00206
NDUFA7	0.0366153	0.0548444	0.0257869	0.0431411
NDUFA8	-1.08728	-1.38066	-0.656874	-2.02869
NDUFA9	-0.98777	-0.959354	-0.401506	-0.890221
NDUFAB1	-1.72864	-1.13218	-1.83989	-1.8032
NDUFAF1	-0.93171	-0.699691	-0.699357	-1.31612
NDUFAF2	-0.0731688	0.279007	0.0768888	-0.275708
NDUFB1	0.177857	0.224944	0.187201	-0.0262395
NDUFB10	-1.83314	-1.55237	-1.69929	-1.30317
NDUFB11	-2.85285	-2.07059	-1.92046	-2.66186
NDUFB2	-0.586882	-0.804585	-0.611087	-0.80599
NDUFB3	-1.97793	-1.93243	-0.645143	-0.78029
NDUFB4	-0.893965	-0.902097	-0.537248	-1.13736
NDUFB5	-0.770668	-0.884102	-1.24777	-0.698952
NDUFB6	-1.68385	-1.20727	-1.37529	-3.63684
NDUFB7	-1.71438	-1.73778	-1.96151	-2.2232
NDUFB8	-2.49937	-2.15455	-2.80105	-3.38036
NDUFB9	-0.796748	-1.235	-1.51922	-1.22957
NDUFC1	-1.35158	-1.37488	-1.29493	-1.94483
NDUFC2	-1.50163	-1.41634	-1.3606	-2.2304
NDUFS1	-1.87165	-1.6698	-1.77285	-2.0276
NDUFS2	-1.52312	-1.63659	-1.13875	-1.38368
NDUFS3	-1.38126	-0.790083	-1.1657	-1.29439
NDUFS4	-0.321288	0.0234324	0.276228	0.0718089
NDUFS5	-1.42908	-0.918746	-1.08673	-1.02018
NDUFS6	0.0793901	0.229424	0.0811988	-0.00667463
NDUFS7	-0.970681	-0.667658	-0.846344	-2.15526
NDUFS8	-1.61528	-1.42835	-1.24163	-1.5328
NDUFV1	-1.82191	-1.85597	-1.78169	-2.14298
NDUFV2	-0.194121	-0.184238	-0.26608	-0.887237
NDUFV3	0.0593146	0.0581005	0.0966559	-0.0176703
NEU1	0.168946	-0.0966347	0.228783	-0.0103516
NEU2	0.254552	0.143875	0.203181	0.17766
NEU3	0.0686705	0.238397	0.0793301	-0.503797
NEU4	0.0956027	-0.123561	0.128208	-0.374836
NFKB1	0.210256	0.0354822	0.196329	0.357398
NFKBIA	0.342358	0.086979	0.203284	0.322504
NFS1	-4.09587	-4.59734	-4.99328	-9.82561
NIPA1	0.16023	-0.0724822	-0.205051	-0.473649
NIT1	0.453808	0.366057	0.490577	0.322455
NIT2	0.323291	-0.103119	0.189636	0.181794
NKX2-3	0.313275	-0.0790256	0.344232	0.453115
NME1	0.125146	-0.0671803	-0.0196533	-0.024216
NME1-NME2	0.236841	0.340574	-0.0622986	-0.280079
NME2	0.0355722	-0.0524109	0.369678	0.235091
NME3	-0.156085	-0.0807501	-0.188234	0.0766119
NME4	0.111742	0.00210062	0.209106	0.0881597
NME5	0.0919869	0.496632	-0.0924101	-0.0555719
NME6	0.160807	-0.0378248	-0.265445	0.0584204
NME7	0.221958	0.0493151	0.289789	-0.0477706
NMNAT1	-1.75214	-2.31447	-2.48929	-2.93386
NMNAT2	0.0832897	-0.336169	0.111242	-0.0927109
NMNAT3	-0.0398902	0.0339352	0.0208115	-0.688541
NMRAL1	-0.00532829	-0.10283	-0.428848	-0.436638
NMRK1	0.272021	0.247626	0.314025	0.358002
NNMT	-0.0632114	-0.103468	0.148896	-0.300127
NNT	-0.0887214	0.0125817	0.294529	0.142498
NOS1	-0.340995	-0.127496	-0.252728	-0.108672
NOS2	-0.24301	-0.0157889	0.141755	-0.196054
NOS3	0.0698008	0.157673	-0.280444	-0.250805
NOX1	0.424493	0.529959	0.184857	0.117148
NOX3	0.192127	0.0911853	-0.0739846	0.02535
NOX4	0.379652	0.00343456	0.170662	-0.342573
NOX5	-0.0758218	0.267678	0.00517179	-0.403311
NOXRED1	0.208096	0.0507131	0.334127	-0.288338
NPC1	0.0528539	-0.0412061	0.0423052	-0.219287
NPC1L1	-0.207013	-0.152289	-0.482537	0.124532
NPC2	0.21601	0.388879	0.315464	0.421701
NPL	0.414692	0.174529	0.0691651	0.523247
NPR1	-0.433104	-0.53908	0.0539093	-0.0522593
NPR2	0.0360491	-0.0693469	0.0225923	-0.113527
NPR3	0.312925	0.308801	-0.038472	-0.143487
NQO1	0.106664	-0.0398838	0.129838	-0.188581
NQO2	0.104939	0.151216	0.424051	-0.02662
NR1H2	-0.172291	-0.0649033	0.419225	0.19831
NR1H3	0.191924	0.102895	0.0244996	-0.195523
NRF1	-2.17239	-3.14235	-2.40531	-3.8197
NRIP1	0.128432	-0.0951321	0.194567	-0.62212
NSDHL	0.399925	0.241674	0.355899	0.115428
NT5C	0.0221714	0.0689175	-0.453441	-0.780358
NT5C1A	-0.135196	0.187357	0.0635407	-0.223367
NT5C1B	-0.0513728	-0.35329	-0.0567725	0.169351
NT5C2	-0.162178	0.268203	-0.220639	-0.184165
NT5C3A	0.0976419	0.122016	-0.0452508	0.261015
NT5C3B	0.100559	-0.0676855	0.0370441	0.553284
NT5DC1	0.176288	0.262787	0.0965008	-0.0915357
NT5DC2	0.125865	0.0708335	0.162741	0.179944
NT5DC3	0.0826792	0.199321	0.285137	-0.0386761
NT5E	0.128769	-0.00578493	0.279811	0.145748
NT5M	0.139436	0.109645	0.284926	-0.234673
NUDT1	-0.0514712	-0.0444189	0.0732059	-0.590416
NUDT10	0.458977	0.446641	0.527559	0.493152
NUDT11	0.415301	0.517511	0.355719	0.455767
NUDT12	0.347508	0.292597	0.392956	0.128652
NUDT13	0.035307	-0.118793	0.022911	-0.65357
NUDT14	0.191343	0.0604279	0.23899	0.356531
NUDT15	0.0380156	0.0252575	0.0464586	-0.558387
NUDT16	0.146995	0.390117	-0.0309654	0.0306892
NUDT16L1	0.160514	0.566243	0.0691219	0.00355734
NUDT17	0.170253	0.155115	-0.223949	-0.804573
NUDT18	0.13963	-0.141555	-0.167115	-0.992233
NUDT19	-0.306339	-0.107241	-0.0105464	0.393493
NUDT2	0.0967201	-0.307736	0.0156798	-0.14453
NUDT21	-3.68474	-2.48002	-4.30412	-8.62131
NUDT22	0.0886863	-0.154871	0.343496	0.134568
NUDT3	-0.0495256	0.0490568	0.0460589	0.0371942
NUDT4	0.111113	-0.384699	-0.0586249	-0.326146
NUDT5	0.3008	0.208532	0.322664	0.247495
NUDT6	0.490739	0.211631	0.108735	0.159665
NUDT7	0.409072	0.378682	0.0894943	0.111401
NUDT8	0.121166	-0.0245025	0.225503	0.628998
NUDT9	0.624183	0.366192	0.48841	0.114966
NXN	-0.122161	-0.194465	0.116118	-0.247375
[truncated: 21,941 more rows]

## Sheet: Table S2 Kidney RNAseq
rowname	baseMean	log2FoldChange	lfcSE	stat	pvalue	padj	-log10(padj)
Xaf1	190.053	0.293416	0.231299	1.26856	0.2046	0.537022	0.270008
Ifi211	75.1084	0.380537	0.283613	1.34174	0.179679	0.503953	0.29761
Gbp2	249.413	0.475621	0.318739	1.4922	0.135647	0.436438	0.360078
Plscr2	7769.49	0.156316	0.100742	1.55164	0.120748	0.411603	0.385521
Mndal	388.13	0.357539	0.224532	1.59238	0.1113	0.395289	0.403085
Ifi208	36.7191	0.642197	0.390324	1.64529	0.0999097	0.37206	0.429387
Gm4951	36.3968	0.688431	0.417203	1.65011	0.0989206	0.369637	0.432225
Ikbke	146.987	0.528079	0.317707	1.66216	0.0964815	0.364263	0.438585
Ifi47	78.9291	0.509527	0.298659	1.70605	0.0879981	0.344856	0.462363
Oas1c	102.3	0.592627	0.336283	1.76228	0.0780214	0.323992	0.489466
Tgtp1	214.584	0.72752	0.407094	1.78711	0.0739204	0.314378	0.502548
Oas1a	52.8358	0.739348	0.396159	1.86629	0.062001	0.284028	0.546639
Mavs	1973.94	0.184039	0.0979338	1.87922	0.0602147	0.278815	0.554685
Ifitm3	588.355	0.354704	0.18782	1.88853	0.0589551	0.274956	0.560737
Ifi203	488.517	0.37358	0.187605	1.99131	0.0464467	0.240299	0.619249
Pnpt1	750.899	0.272544	0.130501	2.08845	0.0367573	0.210177	0.677415
Ifitm1	159.437	0.453687	0.197042	2.30249	0.0213075	0.149539	0.825245
Irgm2	484.379	0.506925	0.209399	2.42086	0.0154838	0.121339	0.915998
Gbp6	229.858	0.904445	0.37358	2.42102	0.0154771	0.121339	0.915998
Ifi209	40.8803	0.960028	0.373335	2.57149	0.0101261	0.0919447	1.03647
Plscr1	732.59	0.431852	0.164409	2.62669	0.00862191	0.0835052	1.07829
Iigp1	284.844	0.796556	0.291712	2.73062	0.00632145	0.0675558	1.17034
Stat1	823.915	0.572849	0.206291	2.7769	0.00548795	0.0612913	1.2126
Oas1g	21.0394	1.47022	0.52506	2.8001	0.0051087	0.0589453	1.22955
Ifit3	638.058	0.435771	0.153783	2.83367	0.00460169	0.0549376	1.26013
Gbp7	552.783	0.494239	0.166398	2.97022	0.00297591	0.0406999	1.39041
Igtp	291.084	0.730375	0.229856	3.17753	0.00148535	0.0250953	1.60041
Bst2	186.554	0.58656	0.173581	3.37917	0.000727063	0.0145264	1.83784
Gbp3	320.713	0.813615	0.228867	3.55496	0.000378036	0.00885328	2.0529
Ifit1	148.478	1.08367	0.292069	3.71031	0.000207006	0.00556406	2.25461
Tgtp2	205.83	1.38325	0.340111	4.06706	4.76102e-05	0.00174595	2.75797
Irgm1	1199.81	0.553226	0.0978034	5.65651	1.54486e-08	1.85803e-06	5.73095
Bbs9	318.716	-0.259412	0.15672	-1.65525	0.0978732	0.366688	0.435703
Itih5	1957.88	-0.253247	0.151307	-1.67373	0.0941843	0.359415	0.444404
Ypel3	2149.18	-0.317761	0.18907	-1.68066	0.0928295	0.355679	0.448941
Ccng2	877.823	-0.200804	0.103095	-1.94776	0.0514439	0.255545	0.592533
Pla2g7	831.186	-0.461203	0.228489	-2.01849	0.04354	0.231738	0.635003
Mycl	104.963	-0.621568	0.292462	-2.1253	0.0335619	0.197393	0.704667
Mxi1	2389.09	-0.170977	0.0781608	-2.1875	0.0287061	0.180261	0.744098
4833420G17Rik	1384.66	-0.209542	0.0902706	-2.32127	0.0202725	0.144181	0.841093
Map1lc3b	4783.06	-0.233705	0.0977952	-2.38974	0.0168602	0.128232	0.892005
Rin2	2342.34	-0.259847	0.0880234	-2.95202	0.00315706	0.0423487	1.37316
Hsd17b11	8327.43	-0.351919	0.112809	-3.1196	0.00181095	0.0289426	1.53846
Gem	464.149	-0.991696	0.313915	-3.15912	0.00158246	0.026267	1.58059
Alas1	7853.51	-0.399186	0.121438	-3.28716	0.00101202	0.0186285	1.72982
Igfbp3	8670.44	-0.357046	0.0992985	-3.59568	0.000323543	0.00786253	2.10444
Dkk3	810.716	-0.437514	0.115035	-3.80332	0.000142772	0.0042301	2.37365
Aox1	110.602	-1.17123	0.300129	-3.90241	9.52404e-05	0.00307194	2.51259
Klhl24	3900.24	-0.340838	0.0843077	-4.04279	5.28188e-05	0.00189211	2.72305
Cfh	6221.96	-0.264793	0.0646915	-4.09316	4.25527e-05	0.00160188	2.79537
Abca1	1402.84	-0.839035	0.193174	-4.34341	1.40285e-05	0.00067511	3.17063
Wdr45	1267.6	-0.506889	0.111528	-4.54496	5.49463e-06	0.000315565	3.50091
Crebrf	1961.67	-0.435241	0.0893887	-4.86908	1.1212e-06	7.83843e-05	4.10577
Sesn1	1057.21	-0.886035	0.168889	-5.24627	1.55211e-07	1.35139e-05	4.86922
Lama3	934.635	-0.751066	0.141052	-5.32474	1.01097e-07	9.37754e-06	5.02791
Sash1	1521.08	-0.472824	0.0880869	-5.3677	7.97461e-08	7.80522e-06	5.10761
Nr1d1	2289.58	-0.980161	0.167672	-5.8457	5.04437e-09	6.95045e-07	6.15799
Gstt2	8486.62	-0.577413	0.0897799	-6.43143	1.26409e-10	2.56285e-08	7.59128
Gabarapl1	22336	-0.661114	0.10212	-6.47392	9.54905e-11	2.05334e-08	7.68754
Cebpd	502.314	-1.67912	0.234055	-7.17405	7.28102e-13	2.64954e-10	9.57683
Pnpla2	6233.85	-0.98595	0.121437	-8.11899	4.70068e-16	3.70622e-13	12.4311
Atp1a2	881.457	-1.80484	0.18103	-9.96985	2.06538e-23	4.18742e-20	19.3781
Lox	610.728	-1.68336	0.165372	-10.1792	2.45466e-24	5.80609e-21	20.2361
Gm12715	72.4928	-9.55093	3.90735	-2.44435	0.0145113	0.116592	0.933332
Gm14681	30.9243	-8.32182	3.90813	-2.12936	0.0332246	0.196004	0.707735
Rdh9	26.5612	-8.09847	1.28164	-6.31884	2.63533e-10	5.05414e-08	7.29635
Gm10600	22.1933	-7.84335	1.28818	-6.08873	1.13812e-09	1.83548e-07	6.73625
Nfasc	41.8995	-5.7118	2.12806	-2.68404	0.00727374	0.0746793	1.1268
Pax5	56.6954	-5.41921	1.79085	-3.02605	0.00247772	0.036214	1.44112
Gm2810	56.601	-4.75389	1.90068	-2.50115	0.0123791	0.105829	0.975394
Lrtm1	68.0196	-4.1987	0.584462	-7.18388	6.77617e-13	2.55616e-10	9.59241
Rps15a-ps7	72.6197	-3.6934	2.33321	-1.58297	0.113429	0.398855	0.399185
Ndnf	38.1402	-3.53719	0.751961	-4.70395	2.55179e-06	0.000164614	3.78353
Igfbp1	1725.35	-3.3336	0.723078	-4.61029	4.0211e-06	0.000240791	3.61836
Rps6-ps4	811.056	-3.31818	3.0166	-1.09998	0.271343	0.612097	0.21318
Ighv1-84	30.4647	-3.30196	0.92616	-3.56522	0.00036355	0.00858486	2.06627
Espl1	38.7221	-3.24821	0.606102	-5.35918	8.36004e-08	8.12642e-06	5.0901
Npas3	28.031	-3.20021	2.0118	-1.59072	0.111673	0.395723	0.402609
Rsc1a1	45.7453	-3.18227	2.13944	-1.48743	0.136901	0.438207	0.358321
Depp1	1079.17	-2.97589	0.574377	-5.18107	2.20613e-07	1.85263e-05	4.73221
Gm4294	153.106	-2.79543	2.59111	-1.07885	0.280652	0.619271	0.208119
Vcan	159.214	-2.76785	0.50698	-5.45949	4.77516e-08	4.80632e-06	5.31819
H2-Q5	258.902	-2.7662	0.923184	-2.99637	0.00273216	0.0382395	1.41749
Gm49909	61.5263	-2.75618	2.44	-1.12958	0.258653	0.599413	0.222274
Cenpf	34.4977	-2.63784	0.984879	-2.67834	0.00739879	0.075651	1.12119
Gm48583	49.4173	-2.61029	1.57185	-1.66064	0.0967849	0.364806	0.437938
Fos	111.782	-2.58213	0.988313	-2.61267	0.00898385	0.0855309	1.06788
Npas2	94.8816	-2.57775	0.449005	-5.74103	9.41048e-09	1.19538e-06	5.9225
Mup10	22.0853	-2.52486	1.24036	-2.03558	0.0417921	0.226552	0.644832
Cyp2b10	83.6281	-2.51384	0.401659	-6.25864	3.88342e-10	7.15567e-08	7.14535
Gm13453	72.8599	-2.5124	2.48481	-1.01111	0.311965	0.651665	0.185975
Zbed5	164.032	-2.42925	0.288249	-8.4276	3.52841e-17	3.1297e-14	13.5045
Ndufa12-ps	343.909	-2.30147	0.85403	-2.69483	0.00704247	0.0728597	1.13751
Eif4ebp3	2967.68	-2.28173	0.196185	-11.6305	2.8844e-31	2.04677e-27	26.6889
Egr1	558.998	-2.23904	0.861077	-2.60027	0.00931498	0.087393	1.05852
Hk2	101.794	-2.21662	0.317551	-6.98035	2.9444e-12	9.94927e-10	9.00221
Trmt5	268.845	-2.2162	0.751852	-2.94765	0.00320199	0.0427896	1.36866
Gm13835	180.602	-2.19443	2.88944	-0.759466	0.447574	0.758882	0.119826
Rps12-ps9	54.4482	-2.12815	2.70234	-0.787523	0.430976	0.746321	0.127075
Cyp2d37-ps	56.6295	-2.08487	0.459117	-4.54104	5.59787e-06	0.000318952	3.49627
Gm50478	21.9286	-2.06389	0.986944	-2.09119	0.0365106	0.209357	0.679113
Cdkn1a	870.292	-2.01321	0.190674	-10.5584	4.64485e-26	1.31839e-22	21.88
4933427D14Rik	207.241	-1.99733	0.78214	-2.55368	0.0106591	0.0952607	1.02109
Nr4a3	41.3947	-1.99086	0.596427	-3.33798	0.000843911	0.0161389	1.79213
Ttn	39.7863	-1.95799	0.727304	-2.69212	0.0070999	0.073388	1.13437
Prss36	190.701	-1.91891	0.900676	-2.13052	0.0331287	0.195738	0.708325
Atp8a2	32.2283	-1.86494	0.710263	-2.6257	0.00864701	0.0835106	1.07826
Hpd	4115.22	-1.85949	0.231969	-8.01611	1.09148e-15	7.37634e-13	12.1322
Lpo	38.6396	-1.85424	0.842027	-2.20212	0.0276571	0.176479	0.753306
Phf24	159.071	-1.85368	1.09063	-1.69964	0.0891982	0.347557	0.458974
Nr4a1	280.139	-1.8326	0.857161	-2.13799	0.0325179	0.194002	0.712195
Cyp27b1	2422.28	-1.8292	0.606783	-3.01458	0.00257332	0.0368753	1.43326
Fgg	679.127	-1.80878	0.337962	-5.35202	8.69792e-08	8.26859e-06	5.08257
Slc10a7	373.92	-1.79469	0.709162	-2.53072	0.0113829	0.0997811	1.00095
Fgfbp1	135.96	-1.78337	0.228031	-7.82073	5.25165e-15	3.10548e-12	11.5079
Prrg3	90.9501	-1.77567	0.451923	-3.92914	8.52487e-05	0.00282016	2.54973
Apoh	130.032	-1.76141	0.239531	-7.35358	1.92974e-13	8.55838e-11	10.0676
Mrap	53.3657	-1.7444	0.429224	-4.06409	4.82206e-05	0.00175925	2.75467
Ddit4	2382.63	-1.7363	0.269555	-6.44137	1.18401e-10	2.43528e-08	7.61345
Arntl	155.204	-1.73312	0.295201	-5.87097	4.33242e-09	6.0877e-07	6.21555
1700030C10Rik	33.6964	-1.72101	2.96152	-0.581125	0.561156	0.828642	0.0816331
Lrrc71	23.8928	-1.7042	0.89757	-1.89868	0.0576069	0.271253	0.566625
Cox8b	42.3098	-1.70327	0.507525	-3.35604	0.000790676	0.0153094	1.81504
Atf3	79.7992	-1.70298	0.76456	-2.2274	0.0259204	0.169329	0.771269
Nrcam	44.2829	-1.68232	0.450628	-3.73328	0.000189001	0.00523887	2.28076
Sema3a	25.2966	-1.66652	0.91918	-1.81305	0.0698234	0.304528	0.516373
Chd5	37.2526	-1.64214	0.759407	-2.1624	0.0305876	0.187133	0.727849
Rnf125	57.6041	-1.63806	0.321704	-5.09184	3.54607e-07	2.78043e-05	4.55589
Cyp2f2	100.137	-1.6361	0.380121	-4.30416	1.67617e-05	0.000772344	3.11219
Gm5620	25.385	-1.63288	0.805438	-2.02731	0.0426303	0.228626	0.640875
Gm44973	40.7995	-1.59168	2.41345	-0.659503	0.509573	0.797391	0.0983287
Wfdc16	53.2083	-1.59048	0.421251	-3.77561	0.000159616	0.00463247	2.33419
Efcab5	36.0804	-1.58756	0.760571	-2.08733	0.0368583	0.21048	0.67679
Ugt1a10	507.883	-1.58564	0.685282	-2.31384	0.0206764	0.146062	0.835462
Fga	2484.37	-1.57908	0.143015	-11.0414	2.41333e-28	8.5625e-25	24.0674
Morf4l1-ps1	567.524	-1.57836	0.564317	-2.79693	0.00515902	0.0592848	1.22706
Sh2b2	60.0052	-1.55666	0.533377	-2.91849	0.00351726	0.045379	1.34314
Prkcg	34.7256	-1.55351	0.639596	-2.42889	0.015145	0.119743	0.921751
P2rx2	28.2916	-1.53038	0.516775	-2.96141	0.00306236	0.0415497	1.38143
Kcnk3	155.161	-1.51974	0.298215	-5.09611	3.46711e-07	2.73362e-05	4.56326
Med18	144.812	-1.51228	0.306467	-4.93456	8.03324e-07	5.7746e-05	4.23848
Aldh3a1	25.5018	-1.51093	0.493018	-3.06466	0.00217917	0.0332547	1.47815
Grem2	184.721	-1.49971	0.287165	-5.22248	1.76541e-07	1.50932e-05	4.82122
Ces1g	278.916	-1.47053	0.222022	-6.62334	3.51182e-11	8.17045e-09	8.08775
Angptl7	570.112	-1.46865	0.322259	-4.55734	5.18044e-06	0.000302555	3.5192
Bmper	23.5723	-1.46488	0.704517	-2.07927	0.0375928	0.212981	0.67166
Omd	260.64	-1.43252	0.229212	-6.24977	4.11051e-10	7.38436e-08	7.13169
Glt1d1	1223.95	-1.43192	0.147234	-9.72548	2.34792e-22	3.70242e-19	18.4315
Syna	32.9157	-1.42777	0.517054	-2.76136	0.00575608	0.0633751	1.19808
Lvrn	36.0059	-1.42485	0.767331	-1.85689	0.0633265	0.287042	0.542054
Tpt1-ps3	757.242	-1.4227	3.18535	-0.446638	0.655137	0.879897	0.0555682
Slc25a33	598.164	-1.42092	0.255967	-5.55118	2.83752e-08	3.1461e-06	5.50223
Fgb	38.7106	-1.40643	0.581099	-2.42029	0.0155082	0.121397	0.915793
Haus8	120.513	-1.40607	0.481134	-2.9224	0.00347342	0.044992	1.34686
Gm48111	139.96	-1.4007	1.73992	-0.805037	0.420798	0.738116	0.131875
Cfd	2344.2	-1.39241	0.463959	-3.00116	0.00268956	0.0378297	1.42217
Doc2b	47.4638	-1.39205	0.348335	-3.9963	6.43406e-05	0.00220735	2.65613
Irs2	2006.1	-1.38738	0.261977	-5.29583	1.18478e-07	1.0848e-05	4.96465
Trp53inp1	2596.25	-1.37365	0.177275	-7.74871	9.28317e-15	5.26987e-12	11.2782
Hif3a	407.463	-1.37236	0.321114	-4.27376	1.92207e-05	0.000860505	3.06525
Mchr1	105.471	-1.37222	0.381974	-3.59244	0.000327593	0.00790681	2.102
Fosl2	1221.82	-1.36276	0.218733	-6.23024	4.65732e-10	8.16008e-08	7.08831
Gm7251	61.8032	-1.36079	0.439133	-3.0988	0.00194307	0.0305721	1.51467
Upp2	3107.6	-1.35531	0.149101	-9.08985	9.91788e-20	1.17295e-16	15.9307
Bhmt	476.877	-1.35132	0.29237	-4.62195	3.80142e-06	0.000230554	3.63723
Ebf2	29.6597	-1.35006	0.459545	-2.93782	0.00330527	0.0435952	1.36056
Cyp2a5	9196.01	-1.34896	0.157233	-8.57939	9.53781e-18	9.66861e-15	14.0146
Sesn2	2757.08	-1.3478	0.226479	-5.95109	2.66358e-09	3.78015e-07	6.42249
Cidec	847.342	-1.34597	0.20862	-6.45176	1.10561e-10	2.30748e-08	7.63686
Scube2	20.805	-1.3457	0.563646	-2.38748	0.0169641	0.12854	0.890962
Adig	44.4591	-1.33977	0.520548	-2.57377	0.0100597	0.0917384	1.03745
2810459M11Rik	60.2164	-1.33461	0.439104	-3.0394	0.0023705	0.035303	1.45219
Gm8189	21.5061	-1.32177	0.602831	-2.19261	0.0283358	0.179368	0.746256
Col13a1	231.104	-1.32143	0.195539	-6.75788	1.40028e-11	3.97456e-09	8.40071
Peg3	2276.52	-1.31442	0.170155	-7.72482	1.12008e-14	6.11394e-12	11.2137
Irf4	79.8683	-1.31124	0.516291	-2.53973	0.0110938	0.0979732	1.00889
Etnppl	1508.01	-1.30778	0.163854	-7.98135	1.44745e-15	9.33735e-13	12.0298
Abca6	47.8327	-1.3028	0.362544	-3.59349	0.000326282	0.00790205	2.10226
Gpnmb	263.315	-1.29956	1.32468	-0.981039	0.326574	0.662105	0.179073
Acsm3	19503.2	-1.29604	0.229577	-5.64535	1.64847e-08	1.96597e-06	5.70642
Slc43a1	264.687	-1.29131	0.160443	-8.04839	8.38916e-16	5.95295e-13	12.2253
Lrrc70	34.8288	-1.28777	0.467793	-2.75286	0.00590779	0.0645445	1.19014
Pparg	138.079	-1.28388	0.340044	-3.77565	0.000159594	0.00463247	2.33419
Pon1	27.7155	-1.28365	0.652041	-1.96866	0.0489919	0.24782	0.605863
Tmem100	233.309	-1.26688	0.253742	-4.99279	5.95118e-07	4.39891e-05	4.35665
Dcdc2a	222.765	-1.26599	0.304656	-4.15547	3.24619e-05	0.00131331	2.88163
Cidea	215.497	-1.26467	0.319537	-3.95781	7.56392e-05	0.00254377	2.59452
Zim1	286.699	-1.2459	0.285815	-4.35912	1.30584e-05	0.000641262	3.19296
Car9	608.143	-1.2447	0.199984	-6.22398	4.84705e-10	8.38894e-08	7.07629
Apod	88.1582	-1.23772	0.422452	-2.92984	0.00339132	0.0443202	1.3534
Acvr1c	54.5155	-1.23221	0.504019	-2.44476	0.0144947	0.116549	0.933491
Gm48128	91.571	-1.2298	2.71096	-0.45364	0.650088	0.877802	0.0566035
Gm3470	86.6193	-1.22949	0.629374	-1.95351	0.0507595	0.252853	0.597131
Apoc1	55.706	-1.22618	0.426739	-2.87337	0.00406122	0.050119	1.3
Gm9830	67.0409	-1.21899	0.348755	-3.49526	0.000473602	0.0105848	1.97532
Adamts12	60.7043	-1.21864	0.436433	-2.79227	0.00523402	0.0598078	1.22324
Bche	41.8718	-1.21765	0.404747	-3.00841	0.00262617	0.0372334	1.42907
Eppk1	184.664	-1.20983	0.271625	-4.45404	8.42695e-06	0.000447922	3.3488
Kdm4b	855.557	-1.20815	0.302129	-3.99878	6.36709e-05	0.00219325	2.65891
Gm6614	102.062	-1.19639	0.326368	-3.66577	0.000246593	0.00637458	2.19555
Fer1l4	32.6057	-1.19353	0.527217	-2.26382	0.0235851	0.158786	0.799189
Sec14l4	43.5541	-1.19141	0.536306	-2.22151	0.0263166	0.17101	0.766979
Krt20	21.2089	-1.18754	0.498651	-2.3815	0.0172421	0.130091	0.885754
Cyp17a1	40.6737	-1.18348	0.369697	-3.20121	0.00136853	0.0234285	1.63026
Klk1b27	125.567	-1.18179	0.448186	-2.63682	0.00836861	0.0822334	1.08495
Rpl14-ps1	619.26	-1.17907	0.644592	-1.82918	0.0673732	0.298148	0.525568
Ctse	62.9336	-1.17777	0.314482	-3.7451	0.000180322	0.00510675	2.29186
Prdm5	259.347	-1.17113	0.231715	-5.05417	4.3226e-07	3.33404e-05	4.47703
Pim1	437.911	-1.16991	0.190032	-6.15636	7.44351e-10	1.2576e-07	6.90046
Arhgef37	307.691	-1.16285	0.192598	-6.03768	1.56343e-09	2.38583e-07	6.62236
Maff	160.281	-1.16223	0.382078	-3.04186	0.0023512	0.0351655	1.45388
Slc8b1	542.903	-1.15832	0.19268	-6.01163	1.83668e-09	2.7438e-07	6.56165
Gm37317	26.7953	-1.15307	0.509253	-2.26423	0.0235598	0.158786	0.799189
Ucp1	162.126	-1.1521	0.461677	-2.49547	0.0125789	0.106643	0.972069
Igkv1-110	30.3706	-1.1431	0.747919	-1.52838	0.126419	0.422646	0.374023
Plg	26.8911	-1.1423	0.447072	-2.55508	0.0106164	0.0950008	1.02227
Cacna1a	81.9705	-1.14019	0.47395	-2.40572	0.0161408	0.124698	0.904141
Gnal	91.8303	-1.13654	0.282814	-4.01868	5.8526e-05	0.00204582	2.68913
9030619P08Rik	218.157	-1.13382	0.2266	-5.0036	5.62708e-07	4.20314e-05	4.37643
Mn1	135.138	-1.12007	0.344965	-3.24691	0.00116666	0.0208539	1.68081
Slc36a2	144.858	-1.11741	0.29746	-3.75651	0.000172296	0.00491997	2.30804
Zfp36	2262.24	-1.11687	0.185487	-6.02132	1.72999e-09	2.61191e-07	6.58304
Cenpe	66.2811	-1.11631	0.627132	-1.78002	0.0750732	0.317443	0.498335
Junb	595.019	-1.10309	0.260444	-4.23544	2.28101e-05	0.00097801	3.00966
Dio2	28.3141	-1.10263	0.810608	-1.36025	0.173751	0.496193	0.304349
Gm6136	85.9946	-1.09432	0.441127	-2.48074	0.0131108	0.109349	0.961186
Insig1	1663.51	-1.09086	0.167753	-6.50279	7.88447e-11	1.74838e-08	7.75736
Gstp3	20.7568	-1.08873	0.647733	-1.68083	0.0927952	0.355644	0.448985
Pnpla7	1081.27	-1.08534	0.17641	-6.15237	7.63321e-10	1.27448e-07	6.89467
Dpys	502.367	-1.08293	0.188791	-5.7361	9.68824e-09	1.21677e-06	5.91479
Serpina3c	23.0835	-1.07923	0.714033	-1.51145	0.130673	0.430082	0.366449
Adgrg2	127.898	-1.07774	0.279955	-3.84967	0.000118275	0.00363324	2.43971
Plk3	646.329	-1.07616	0.322112	-3.34097	0.00083487	0.015999	1.79591
Ct55	22.9563	-1.07415	0.514448	-2.08796	0.0368015	0.210345	0.677068
Adamts4	21.2317	-1.07281	0.653116	-1.64261	0.100464	0.373102	0.428172
Tmem26	591.27	-1.07273	0.228996	-4.68451	2.80626e-06	0.000177006	3.75201
Olfr1393	46.0343	-1.07223	0.443269	-2.41892	0.0155666	0.121652	0.914879
Lbp	272.651	-1.06184	0.177686	-5.97591	2.28809e-09	3.31353e-07	6.47971
Gm10175	295.318	-1.06155	0.254315	-4.17416	2.99085e-05	0.00122323	2.91249
Tmc8	46.3366	-1.05984	0.48258	-2.19619	0.0280783	0.178374	0.748669
Slc37a1	161.569	-1.05749	0.31301	-3.37846	0.000728939	0.0145264	1.83784
Cd200r3	28.7133	-1.05246	0.579212	-1.81705	0.06921	0.302876	0.518735
Plin4	1017.69	-1.05057	0.157446	-6.67255	2.51404e-11	6.25952e-09	8.20346
Ntrk2	122.15	-1.0435	0.261166	-3.99554	6.45469e-05	0.00220735	2.65613
Ebf3	27.8709	-1.04003	0.467832	-2.22308	0.0262102	0.170553	0.768142
Spsb1	306.912	-1.03893	0.238695	-4.35253	1.34578e-05	0.000654084	3.18437
Cdx4	28.3298	-1.03748	0.431018	-2.40704	0.0160823	0.124325	0.905441
Igkv1-117	30.9947	-1.03592	0.790662	-1.3102	0.19013	0.519866	0.284109
Erbb3	4358.52	-1.03569	0.143843	-7.20012	6.01591e-13	2.43937e-10	9.61272
Serpina1a	2188.16	-1.0344	0.432029	-2.39428	0.0166531	0.127291	0.895203
Slco1a4	293.922	-1.03287	0.330373	-3.12638	0.00176972	0.0285408	1.54453
Rasd1	233.078	-1.02844	0.279794	-3.6757	0.000237194	0.00617994	2.20902
Galnt15	836.45	-1.02325	0.138092	-7.40991	1.26387e-13	5.78606e-11	10.2376
Mrnip	486.206	-1.02248	0.171782	-5.95219	2.64585e-09	3.78015e-07	6.42249
Ntrk3	179.956	-1.0208	0.385088	-2.65083	0.00802945	0.0804334	1.09456
Nova1	45.489	-1.0202	0.403558	-2.52802	0.0114709	0.100181	0.999213
Lpar1	324.374	-1.01665	0.424839	-2.39302	0.0167105	0.127503	0.89448
Kif23	282.595	-1.01469	0.167448	-6.05974	1.36338e-09	2.10316e-07	6.67713
Mt2	786.387	-1.0143	0.109088	-9.29798	1.43144e-20	2.03149e-17	16.6922
Mad2l1	148.69	-1.01174	0.547748	-1.84709	0.0647342	0.290179	0.537333
Rassf4	415.393	-1.01162	0.184701	-5.47707	4.32422e-08	4.51927e-06	5.34493
Pde10a	71.7147	-1.00306	0.431594	-2.32409	0.0201207	0.143441	0.843325
Tfap4	215.755	-0.998082	0.236685	-4.21692	2.47659e-05	0.00104635	2.98032
Gm1980	28.4087	-0.997459	0.472499	-2.11103	0.0347697	0.202068	0.694501
Cacna1h	49.9572	-0.98894	0.574252	-1.72213	0.0850452	0.339607	0.469024
Gm15387	372.211	-0.986948	0.396997	-2.48604	0.0129175	0.108307	0.965343
Rps24-ps2	23.558	-0.983429	0.593228	-1.65776	0.0973662	0.366021	0.436495
Ubald2	1781.74	-0.980824	0.208949	-4.69407	2.67819e-06	0.000169682	3.77036
Scgb1a1	35.6588	-0.980148	0.855403	-1.14583	0.251865	0.591114	0.228329
Fam166b	27.6712	-0.979153	0.670792	-1.4597	0.144374	0.448884	0.347866
Cytl1	27.8988	-0.977609	0.467319	-2.09195	0.0364429	0.209079	0.67969
Rps18-ps3	27.351	-0.977506	0.593943	-1.64579	0.0998067	0.371969	0.429493
Igfbp2	203.747	-0.974667	0.197699	-4.93005	8.22102e-07	5.86295e-05	4.23188
Chrdl2	29.0079	-0.9732	0.4685	-2.07727	0.0377768	0.213682	0.670232
Gm28023	31.5133	-0.968385	0.410439	-2.35939	0.0183049	0.135445	0.868237
Capn13	27.2047	-0.966515	0.449538	-2.15002	0.0315539	0.190502	0.720099
Gm18194	29.389	-0.966006	0.528292	-1.82855	0.0674677	0.298194	0.525501
Chac1	30.5445	-0.963844	0.502093	-1.91965	0.0549016	0.264899	0.57692
Btg2	1036.42	-0.960539	0.278685	-3.44669	0.00056751	0.0122106	1.91326
Zbtb16	1789.66	-0.959204	0.284269	-3.37428	0.000740085	0.0146899	1.83298
Fancm	240.398	-0.956782	0.4352	-2.19849	0.0279145	0.177492	0.750821
Cdk20	112.393	-0.954582	0.293998	-3.2469	0.00116671	0.0208539	1.68081
Itgb3	90.3442	-0.954055	0.294028	-3.24477	0.00117544	0.0209571	1.67867
Pear1	1847.03	-0.953836	0.149304	-6.38855	1.67461e-10	3.34733e-08	7.4753
Cbx2	297.323	-0.952445	0.22114	-4.30698	1.65496e-05	0.000765056	3.11631
Lef1	27.0202	-0.9524	0.61206	-1.55606	0.119695	0.40992	0.387301
Amdhd1	139.315	-0.948852	0.314054	-3.0213	0.0025169	0.0365233	1.43743
Gm49342	370.716	-0.943283	0.277051	-3.40473	0.000662298	0.0136618	1.86449
Olfr709-ps1	28.3324	-0.942879	0.520528	-1.81139	0.0700805	0.305351	0.515201
Kcnip3	255.436	-0.940219	0.162059	-5.80169	6.56488e-09	8.78951e-07	6.05604
Akap5	59.1264	-0.939768	0.320681	-2.93054	0.00338372	0.0443202	1.3534
Aoc3	350.094	-0.939247	0.183886	-5.10778	3.25965e-07	2.59893e-05	4.58521
Gm6055	25.6922	-0.937475	0.585291	-1.60172	0.109217	0.390832	0.40801
Wdr62	112.053	-0.935913	0.323704	-2.89126	0.00383701	0.0482971	1.31608
Panx1	26.0738	-0.934812	0.690304	-1.3542	0.175671	0.498128	0.302659
Arl4d	797.45	-0.933559	0.18629	-5.01133	5.40559e-07	4.05905e-05	4.39158
Frat2	32.5407	-0.93287	0.393592	-2.37015	0.0177809	0.132675	0.877212
Cers3	20.7656	-0.931185	0.573806	-1.62282	0.104627	0.382613	0.41724
Ighm	355.006	-0.930457	0.844619	-1.10163	0.270623	0.611379	0.21369
Gpr137c	84.9145	-0.930026	0.422663	-2.2004	0.0277788	0.176867	0.752354
Psat1	1217.55	-0.928684	0.13102	-7.08813	1.35937e-12	4.82304e-10	9.31668
Srgap2	952.008	-0.927421	0.249224	-3.72123	0.000198253	0.0054212	2.2659
C1qtnf9	61.5613	-0.927093	0.324491	-2.85707	0.00427577	0.0519535	1.28438
Gm14231	30.0916	-0.926781	0.530144	-1.74817	0.0804349	0.329542	0.482089
Zfp26	541.649	-0.925605	0.309591	-2.98976	0.00279196	0.038657	1.41277
1700109H08Rik	130.425	-0.924819	0.5179	-1.78571	0.0741466	0.315061	0.501606
Tcf25	9579.89	-0.923917	0.218083	-4.23655	2.26984e-05	0.00097801	3.00966
Olfr704	20.7453	-0.92169	0.518353	-1.77811	0.0753852	0.317965	0.49762
Map3k6	664.259	-0.920935	0.161635	-5.69762	1.21494e-08	1.48641e-06	5.82786
Cyp2d9	8591.55	-0.920302	0.153873	-5.98091	2.21899e-09	3.24659e-07	6.48857
Synm	85.4263	-0.919785	0.274191	-3.35454	0.000794974	0.01535	1.81389
Jun	1368.95	-0.917692	0.432896	-2.11989	0.0340152	0.199226	0.700653
Impg2	58.282	-0.917652	0.596549	-1.53827	0.123983	0.418249	0.378565
Lancl3	54.5378	-0.917145	0.406932	-2.2538	0.0242087	0.16179	0.791049
Ssu2	21.5732	-0.916562	0.507793	-1.80499	0.0710763	0.307348	0.51237
Tcf23	60.6963	-0.915522	0.306104	-2.99088	0.0027817	0.0385904	1.41352
AW822252	274.622	-0.913784	0.271179	-3.36966	0.000752601	0.0148346	1.82872
C1qtnf6	112.274	-0.913713	0.431828	-2.11592	0.0343518	0.200296	0.698328
Apol6	81.7127	-0.91283	0.294786	-3.09658	0.00195767	0.0307337	1.51238
Fat4	158.072	-0.910808	0.195829	-4.65103	3.30287e-06	0.000205589	3.687
Gm8756	43.3168	-0.905277	0.597415	-1.51532	0.129691	0.428438	0.368112
Gm5619	282.06	-0.902677	0.301565	-2.99331	0.00275972	0.0383981	1.41569
Clec4d	26.2719	-0.902179	1.21719	-0.741199	0.458573	0.766646	0.115405
Timp4	38.8602	-0.899023	0.468519	-1.91886	0.0550018	0.265055	0.576665
Tlr7	97.5518	-0.897343	0.404699	-2.21731	0.0266021	0.172155	0.764079
Hp	420.765	-0.894798	0.671091	-1.33335	0.182418	0.507821	0.29429
Cyp2a21-ps	41.5551	-0.894553	0.449245	-1.99123	0.0464552	0.240299	0.619249
Max	1448	-0.893773	0.160573	-5.56615	2.6043e-08	2.91025e-06	5.53607
Ankef1	30.1789	-0.893702	0.543836	-1.64333	0.100314	0.372686	0.428656
Gm15446	482.623	-0.891907	1.15215	-0.774121	0.438859	0.752142	0.1237
Gpr157	132.618	-0.890734	0.272369	-3.27031	0.00107428	0.0194715	1.7106
Tmem252	5764.72	-0.888744	0.247869	-3.58554	0.000336383	0.00805049	2.09418
Gli1	52.9501	-0.887187	0.336425	-2.6371	0.00836171	0.0822334	1.08495
Olfr77	59.3804	-0.886369	0.38247	-2.31749	0.0204773	0.144906	0.838915
Gm8893	22.2758	-0.885611	0.568562	-1.55763	0.11932	0.40929	0.387968
Mtmr7	37.6292	-0.885036	0.420847	-2.10299	0.0354666	0.205028	0.688188
Vmn1r68	21.2196	-0.88182	0.6477	-1.36146	0.173367	0.495755	0.304733
Ly6d	49.328	-0.879965	0.344922	-2.5512	0.0107354	0.0958219	1.01854
Dlk1	22.6638	-0.878458	0.570144	-1.54076	0.123374	0.41722	0.379635
Gli3	32.9441	-0.878255	0.436373	-2.01262	0.0441541	0.233541	0.631638
Bin3	481.852	-0.875889	0.234592	-3.73367	0.00018871	0.00523887	2.28076
Slc10a6	113.134	-0.873676	0.24345	-3.58873	0.000332294	0.00799308	2.09729
Jaml	33.537	-0.868932	0.602543	-1.44211	0.149272	0.457011	0.340073
Crybb3	24.267	-0.866835	0.566838	-1.52925	0.126203	0.422471	0.374203
Slc28a2	36.6894	-0.866312	0.421541	-2.05511	0.0398687	0.220725	0.656148
mt-Atp6	382447	-0.864754	0.570186	-1.51662	0.129364	0.428151	0.368403
Dipk1a	602.534	-0.861461	0.259034	-3.32567	0.000882076	0.0166468	1.77867
Glul	33930	-0.861017	0.142073	-6.06037	1.35807e-09	2.10316e-07	6.67713
Dgkg	141.781	-0.860324	0.237659	-3.61999	0.000294615	0.007297	2.13686
Mamstr	34.4156	-0.860285	0.488311	-1.76176	0.0781104	0.324135	0.489274
Ptpn22	73.5392	-0.859088	0.404995	-2.12123	0.0339022	0.1989	0.701365
Itih1	323.314	-0.858434	0.209344	-4.10059	4.12105e-05	0.00156799	2.80466
Rgs7	21.1134	-0.857142	0.517037	-1.6578	0.0973585	0.366021	0.436495
Tgfb2	925.448	-0.856354	0.283486	-3.02079	0.00252113	0.0365435	1.43719
Bbc3	71.1102	-0.856308	0.380014	-2.25336	0.0242366	0.16179	0.791049
Coch	62.1168	-0.855154	0.307792	-2.77835	0.00546354	0.0612322	1.21302
Retn	67.752	-0.853551	0.371027	-2.30051	0.0214192	0.149745	0.824649
Trpc3	68.9815	-0.851467	0.595251	-1.43043	0.152593	0.461944	0.33541
Cyp2e1	40517.4	-0.851231	0.10518	-8.09312	5.81563e-16	4.34397e-13	12.3621
Gne	1179.35	-0.849839	0.118321	-7.18251	6.8443e-13	2.55616e-10	9.59241
Shroom1	114.337	-0.846311	0.578183	-1.46374	0.143264	0.447157	0.34954
Bok	626.525	-0.843812	0.243604	-3.46387	0.000532458	0.0116077	1.93525
Dusp1	2227.32	-0.841744	0.160148	-5.25603	1.47199e-07	1.29755e-05	4.88688
Gm48417	36.2799	-0.841377	0.99061	-0.849352	0.395685	0.718379	0.143647
Csrnp1	449.326	-0.840495	0.230517	-3.64614	0.000266211	0.00677072	2.16937
Neil2	438.6	-0.838962	0.173494	-4.83568	1.3269e-06	9.14142e-05	4.03899
Arl4a	1386.62	-0.838908	0.0910827	-9.2104	3.24922e-20	4.19208e-17	16.3776
Abhd15	168.233	-0.837482	0.295379	-2.83528	0.00457854	0.054788	1.26131											1.31159
Krt19	167.575	-0.833136	0.271585	-3.06769	0.00215723	0.0330264	1.48114
Sprr1a	196.323	-0.830749	0.261861	-3.17248	0.00151145	0.0253551	1.59593
Sgf29	238.514	-0.830316	0.192524	-4.31279	1.61204e-05	0.0007501	3.12488
Extl2	619.842	-0.830138	0.583314	-1.42314	0.154696	0.46553	0.332052
Cyp27a1	2432.31	-0.82975	0.0842515	-9.8485	6.95762e-23	1.23428e-19	18.9086
Plekhg5	1031.68	-0.828793	0.127896	-6.48023	9.15809e-11	1.99956e-08	7.69906
Bnip5	37.3991	-0.826886	0.419398	-1.9716	0.048655	0.246787	0.607677
Cenpa	82.2502	-0.826863	0.3891	-2.12507	0.0335811	0.197424	0.704599
Syt12	160.858	-0.823564	0.28355	-2.90447	0.00367873	0.0471995	1.32606
B4galnt4	39.5827	-0.82075	0.642883	-1.27667	0.201718	0.533252	0.273067
Chd9	35070	-0.818894	0.15787	-5.18713	2.13557e-07	1.80405e-05	4.74375
Arrdc2	1117.89	-0.816937	0.473755	-1.72439	0.0846383	0.339361	0.469338
Rps2-ps10	35.6149	-0.816767	0.571617	-1.42887	0.153041	0.462316	0.335061
Nacad	52.8832	-0.816583	0.491276	-1.66217	0.0964788	0.364263	0.438585
Trib3	41.1213	-0.814535	0.37472	-2.17372	0.0297265	0.184226	0.734648
Adrb3	35.043	-0.813584	0.591843	-1.37466	0.169236	0.489964	0.309836
Reep2	21.233	-0.81332	0.52096	-1.56119	0.118478	0.407856	0.389493
Ifrd1	785.702	-0.813257	0.140524	-5.78733	7.15161e-09	9.31153e-07	6.03098
Eya2	79.2259	-0.811811	0.558796	-1.45279	0.146283	0.452792	0.344101
Gadd45b	201.659	-0.80871	0.252592	-3.20164	0.00136648	0.0234285	1.63026
Trmt9b	124.516	-0.807212	0.220663	-3.65812	0.000254068	0.00649682	2.1873
Zfp37	83.71	-0.805436	0.296585	-2.7157	0.00661357	0.0696065	1.15735
Slc9b2	21.3133	-0.801041	0.786339	-1.0187	0.308347	0.647783	0.188571
Mylip	2336.85	-0.800739	0.198475	-4.03446	5.47287e-05	0.00194664	2.71071
Mctp1	21.5301	-0.800572	0.560636	-1.42797	0.1533	0.462999	0.33442
Gm527	44.4399	-0.800305	0.441011	-1.81471	0.0695692	0.303793	0.517423
Fgfbp3	124.314	-0.799735	0.375585	-2.12931	0.033229	0.196004	0.707735
Ppp1r15a	732.168	-0.79812	0.280809	-2.84222	0.00448011	0.0537917	1.26928
Zscan18	25.66	-0.79734	0.546905	-1.45791	0.144865	0.450142	0.34665													0.93698
Klk1b22	30.9381	-0.796313	0.474607	-1.67784	0.0933786	0.357205	0.447083
Tmem140	1210.01	-0.793914	0.190733	-4.16244	3.14862e-05	0.00128406	2.89142
Armc12	204.778	-0.791849	0.279385	-2.83425	0.00459331	0.0549184	1.26028
Got1	3143.69	-0.790937	0.0883606	-8.95124	3.51512e-19	3.83743e-16	15.416
Mif-ps4	23.9096	-0.790554	1.14985	-0.687528	0.49175	0.786813	0.104129
Mterf2	166.203	-0.785956	0.300862	-2.61235	0.00899234	0.0855357	1.06785
Castor1	427.471	-0.785059	0.13517	-5.80796	6.32398e-09	8.54761e-07	6.06816
Mafk	1094.48	-0.784731	0.134835	-5.81992	5.88752e-09	8.03419e-07	6.09506
Ccno	22.9601	-0.784642	0.509269	-1.54072	0.123385	0.41722	0.379635
Mcc	375.631	-0.784642	0.166132	-4.72299	2.32404e-06	0.000151994	3.81817
Fyb2	105.469	-0.783546	0.28264	-2.77224	0.00556728	0.0618238	1.20884
Spock2	187.457	-0.783413	0.241396	-3.24535	0.00117307	0.0209412	1.679
Apold1	114.2	-0.782257	0.412942	-1.89435	0.0581781	0.272766	0.564209
Abcb1b	462.755	-0.782057	0.12742	-6.13762	8.37667e-10	1.38235e-07	6.85938
Rab2b	300.033	-0.781457	0.327524	-2.38595	0.0170348	0.128938	0.88962
Ccdc69	21.4673	-0.781393	0.489296	-1.59697	0.110272	0.392618	0.40603
Ager	82.7256	-0.780963	0.335951	-2.32463	0.0200917	0.143431	0.843357
Olfr446	49.3949	-0.77798	0.375813	-2.07012	0.0384408	0.215633	0.666284
Sprr2a1	66.8441	-0.776719	0.319109	-2.43402	0.014932	0.118626	0.925819
Foxn3	1969.84	-0.776071	0.207251	-3.7446	0.000180684	0.00510675	2.29186
Pde2a	1457.78	-0.775589	0.135337	-5.73078	9.9968e-09	1.24451e-06	5.905
Il6ra	401.699	-0.77554	0.155677	-4.98171	6.30247e-07	4.63444e-05	4.334
Tamalin	378.196	-0.774636	0.171903	-4.50623	6.59895e-06	0.000365829	3.43672
Nptxr	118.524	-0.772948	0.247857	-3.11852	0.00181761	0.0290163	1.53736
Gm12184	87.9272	-0.772742	0.276381	-2.79593	0.0051751	0.0593902	1.22628
Hid1	83.5027	-0.772485	0.309304	-2.49749	0.0125076	0.106483	0.972718
Mmp15	62.5477	-0.771648	0.290538	-2.65593	0.007909	0.0795496	1.09936
Asap1	614.472	-0.76958	0.206501	-3.72676	0.000193956	0.00533454	2.2729
Ren1	1663.12	-0.767442	0.488072	-1.57239	0.115859	0.403141	0.394543
Tiam2	237.471	-0.767206	0.161187	-4.75972	1.93859e-06	0.000129166	3.88885
St6galnac5	109.686	-0.766128	0.264167	-2.90017	0.00372962	0.0474921	1.32338
Prrc1	1071.52	-0.766101	0.194195	-3.94502	7.97949e-05	0.00267087	2.57335
Plcd1	296.145	-0.7653	0.165879	-4.61362	3.95725e-06	0.000237972	3.62348
Tmtc2	72.2618	-0.763732	0.383499	-1.99149	0.0464276	0.240299	0.619249
Gins1	30.9008	-0.763688	0.446843	-1.70908	0.087437	0.343741	0.463768
Klk1b21	47.9073	-0.762679	0.38332	-1.98967	0.0466278	0.240459	0.61896
Klf9	11215.5	-0.76176	0.108216	-7.03928	1.93235e-12	6.68876e-10	9.17465
Pik3ip1	575.124	-0.761573	0.16957	-4.4912	7.08221e-06	0.000387265	3.41199
Bdkrb2	79.2479	-0.757184	0.472632	-1.60206	0.109143	0.390832	0.40801
Impdh1	272.998	-0.756871	0.217135	-3.48571	0.000490834	0.0108842	1.9632
Krt5	67.9644	-0.754322	0.339019	-2.22501	0.0260804	0.169864	0.769899
Mynn	709.439	-0.752127	0.13378	-5.62212	1.88633e-08	2.21246e-06	5.65512
Stard13	398.72	-0.750596	0.136966	-5.48017	4.24914e-08	4.50028e-06	5.34676
Syt7	124.787	-0.750499	0.292905	-2.56226	0.0103993	0.0937056	1.02823
Misp3	118.271	-0.749463	0.266303	-2.81433	0.00488794	0.0570496	1.24375
1810010H24Rik	64.8744	-0.748599	0.301633	-2.48182	0.0130713	0.109122	0.962086
1190005I06Rik	24.8972	-0.748228	0.48518	-1.54217	0.123033	0.416726	0.380149
Olfr1033	525.33	-0.747321	0.219536	-3.40409	0.00066386	0.0136742	1.8641
Cyp2j8	27.6599	-0.74725	0.433376	-1.72425	0.0846625	0.339361	0.469338
Tns2	6014.79	-0.746019	0.118255	-6.30855	2.81653e-10	5.2733e-08	7.27792
Coro2b	278.383	-0.744945	0.184973	-4.02731	5.64179e-05	0.00199671	2.69968
Vmn2r95	22.0993	-0.744627	0.480791	-1.54875	0.121441	0.412714	0.384351
Ifi205	86.4684	-0.743352	0.507746	-1.46402	0.143188	0.447157	0.34954
Rmi2	23.8882	-0.742834	0.540353	-1.37472	0.169218	0.489964	0.309836
Anxa1	428.039	-0.742361	0.374758	-1.98091	0.0476017	0.243271	0.61391
Cplane1	653.354	-0.742163	1.17846	-0.629775	0.528842	0.810737	0.0911199
Ndrg1	81645.7	-0.742122	0.110228	-6.73259	1.66667e-11	4.58883e-09	8.3383
Fibin	112.114	-0.741344	0.240808	-3.07857	0.00207995	0.0320854	1.49369
Resf1	1622.8	-0.740535	0.174627	-4.24066	2.22862e-05	0.000967233	3.01447
Ier2	260.827	-0.738725	0.290635	-2.54176	0.0110295	0.097527	1.01088
Gm49369	105.941	-0.73728	0.395668	-1.86338	0.0624091	0.284886	0.545329
Sfn	170.579	-0.737052	0.242602	-3.03811	0.0023807	0.0353051	1.45216
Tmeff1	25.4931	-0.734994	0.454091	-1.61861	0.105532	0.38393	0.415748
Tmeff2	24.7366	-0.733596	0.504295	-1.45469	0.145754	0.451623	0.345224
Btla	31.4107	-0.732941	0.446482	-1.64159	0.100675	0.373633	0.427555
Sdk2	91.7109	-0.729271	0.502683	-1.45076	0.146847	0.453745	0.343188
Mfrp	97.5943	-0.729004	0.483416	-1.50803	0.131548	0.431538	0.364981
Ighg2b	27.0043	-0.72865	0.50521	-1.44227	0.149226	0.457011	0.340073
Itfg2	424.566	-0.728418	0.138386	-5.26365	1.4122e-07	1.2605e-05	4.89946
Gpihbp1	284.53	-0.726475	0.197514	-3.6781	0.000234977	0.00615276	2.21093
Upk1a	135.939	-0.725927	0.232613	-3.12075	0.00180389	0.0288948	1.53918
Gm10163	79.6194	-0.72243	2.8718	-0.25156	0.801381	0.936736	0.028383
Nmb	94.2541	-0.721623	0.322963	-2.23438	0.0254578	0.167189	0.776791
Dedd2	825.691	-0.721346	0.150238	-4.80136	1.5759e-06	0.000108044	3.9664
Slc2a3	86.1349	-0.719159	0.303557	-2.36911	0.0178311	0.132839	0.876674
Gm11966	199.653	-0.718815	0.283101	-2.53908	0.0111146	0.0980957	1.00835
Cnrip1	62.4235	-0.718577	0.316496	-2.27041	0.0231824	0.157796	0.801903
Klk1b24	88.2654	-0.717115	0.374129	-1.91676	0.0552687	0.265529	0.575887
Vmn2r76	70.855	-0.7159	0.338937	-2.11219	0.0346703	0.201656	0.695388
Esrp2	1458.33	-0.714754	0.206716	-3.45765	0.000544904	0.0118427	1.92655
Postn	182.909	-0.71438	0.437052	-1.63454	0.102145	0.37702	0.423636
Ppp2r5a	5235.15	-0.713855	0.182429	-3.91305	9.1138e-05	0.00295304	2.52973
Adipoq	363.562	-0.713594	0.281699	-2.53318	0.0113033	0.0992746	1.00316
Fbxo31	746.651	-0.713437	0.128154	-5.56701	2.59151e-08	2.91025e-06	5.53607
Rasl11a	173.643	-0.711553	0.259571	-2.74127	0.00612026	0.0661529	1.17945
Klf5	145.156	-0.710955	0.285969	-2.48612	0.0129143	0.108307	0.965343
Tchhl1	75.1063	-0.710505	0.357755	-1.98601	0.0470323	0.241579	0.616941
Aldoart1	29.1505	-0.709986	0.506037	-1.40303	0.160607	0.475061	0.323251
Txnip	30075.4	-0.709611	0.132609	-5.35116	8.73935e-08	8.26859e-06	5.08257
Rcor2	36.1371	-0.709262	0.472537	-1.50097	0.133364	0.43351	0.363001
Fam214a	2937.51	-0.707586	0.105118	-6.73132	1.68136e-11	4.58883e-09	8.3383
Ppm1k	707.126	-0.704705	0.313573	-2.24734	0.0246181	0.163291	0.787038
Mt1	1734.8	-0.704622	0.102184	-6.89564	5.36242e-12	1.72962e-09	8.76205
Rpl36-ps12	42.4619	-0.703974	0.456354	-1.54261	0.122926	0.416641	0.380238
Slc17a4	57.7949	-0.703691	0.326036	-2.15833	0.0309025	0.188146	0.725506
Fam221a	85.9416	-0.70161	0.411057	-1.70684	0.0878513	0.344702	0.462556
Nfkbia	1740.61	-0.700176	0.212612	-3.2932	0.000990528	0.018328	1.73688
Zfp771	362.171	-0.698757	0.250464	-2.78986	0.00527316	0.0600615	1.2214
Eepd1	122.431	-0.696281	0.263008	-2.64738	0.00811183	0.0809017	1.09204
Dusp5	55.8287	-0.695307	0.397922	-1.74734	0.0805777	0.329964	0.481534
Vmn2r60	95.8469	-0.694888	0.318644	-2.18076	0.029201	0.18184	0.74031
Muc2	24.7588	-0.694645	0.468002	-1.48428	0.137735	0.439619	0.356923
Gm11847	81.3909	-0.694614	0.441004	-1.57507	0.115239	0.402331	0.395416
Ide	2941.7	-0.693036	0.229746	-3.01653	0.00255683	0.0368491	1.43357
Zfp865	967.607	-0.692502	0.310314	-2.23162	0.0256401	0.167998	0.774695
Epop	81.405	-0.69188	0.265796	-2.60305	0.00923984	0.0868999	1.06098
Fxyd3	22.1776	-0.691572	0.544194	-1.27082	0.203793	0.536293	0.270598
Lyve1	86.76	-0.691379	0.450852	-1.53349	0.125154	0.420577	0.376154
Klhl22	1011.81	-0.69129	0.210421	-3.28527	0.00101883	0.0187296	1.72747
Ptgs2	21.1078	-0.691234	0.680252	-1.01614	0.309561	0.649077	0.187704
Gc	594.442	-0.689141	0.312977	-2.20189	0.0276728	0.176479	0.753306
Bcas3	1021.03	-0.688541	0.196181	-3.50973	0.000448562	0.0102288	1.99018
Gm2436	156.861	-0.688455	1.72151	-0.399914	0.68922	0.894138	0.0485953
Rbm19	365.286	-0.685474	0.220223	-3.11264	0.00185422	0.0295013	1.53016
Slc7a6	245.491	-0.685357	0.292911	-2.33982	0.0192932	0.140128	0.853476
Pir	37.6528	-0.683442	0.378827	-1.8041	0.0712154	0.307762	0.511786
Gm44502	144.934	-0.682134	1.95234	-0.349393	0.726794	0.908701	0.0415792
Ndst2	746.761	-0.682001	0.221249	-3.0825	0.00205268	0.0317797	1.49785
Tcp11l2	850.472	-0.681279	0.121651	-5.60028	2.14006e-08	2.46924e-06	5.60744
Stx11	42.866	-0.679923	0.605727	-1.12249	0.261654	0.60179	0.220555
Phaf1	853.906	-0.677969	0.110706	-6.12407	9.12151e-10	1.48796e-07	6.82741
Birc5	36.6784	-0.675913	0.407043	-1.66054	0.0968053	0.364806	0.437938
Smim43	25.3109	-0.675447	0.491061	-1.37548	0.168981	0.489725	0.310048
Gfra4	26.4855	-0.674278	0.487016	-1.38451	0.166203	0.484542	0.314669
Clip3	95.8752	-0.674127	0.430153	-1.56718	0.117073	0.405441	0.392072
Klf15	4168.34	-0.671179	0.149714	-4.48308	7.35723e-06	0.000397011	3.4012
Camk2d	996.049	-0.670951	0.163138	-4.11278	3.90916e-05	0.00150758	2.82172
Fkbp5	8360.83	-0.670693	0.157686	-4.25334	2.10606e-05	0.000930452	3.03131
Was	35.4962	-0.67062	0.428904	-1.56357	0.11792	0.406792	0.390628
Glis1	249.835	-0.669939	0.172766	-3.87773	0.000105436	0.00331786	2.47914
Wdhd1	78.0135	-0.66921	0.294744	-2.27048	0.0231786	0.157796	0.801903
Ahcyl	2556.24	-0.669163	0.150865	-4.43551	9.18551e-06	0.000481036	3.31782
Adamts6	424.753	-0.668972	0.151546	-4.41431	1.01335e-05	0.000522961	3.28153
Cebpb	1078.71	-0.668785	0.257278	-2.59946	0.009337	0.0875236	1.05787
Cpm	1302.98	-0.668161	0.101808	-6.56293	5.27602e-11	1.18853e-08	7.92499
Bcl2l11	408.231	-0.667945	0.179747	-3.71603	0.000202377	0.00548118	2.26113
Cops7b	351.868	-0.667508	0.667082	-1.00064	0.317002	0.653989	0.184429
Nxph3	41.9878	-0.666826	0.38573	-1.72874	0.0838558	0.33742	0.471829								0.393825							0.393825
Vwa3a	67.1466	-0.666672	0.637835	-1.04521	0.295925	0.635151	0.197123
Crlf1	27.5416	-0.665194	0.616069	-1.07974	0.280259	0.619211	0.208162
Fgd5	725.626	-0.664952	0.193506	-3.43634	0.000589629	0.0125446	1.90154
Rnf144b	257.314	-0.662955	0.172278	-3.84817	0.000119003	0.0036477	2.43798
Abcd4	1138.18	-0.662908	0.140122	-4.73092	2.23507e-06	0.000146853	3.83312
Per1	4192.26	-0.662835	0.177226	-3.74006	0.000183974	0.00516273	2.28712
Aldh3b2	40.622	-0.662529	0.35461	-1.86833	0.0617158	0.28327	0.5478
Hspb1	464.253	-0.661021	0.162311	-4.07255	4.6502e-05	0.00171417	2.76595
Fam13a	3545.49	-0.658431	0.103467	-6.36365	1.97011e-10	3.83012e-08	7.41679
Il20rb	61.5163	-0.657525	0.453695	-1.44927	0.147263	0.454437	0.342526
Pdgfra	1540.85	-0.656107	0.123356	-5.31879	1.04459e-07	9.62648e-06	5.01653
Tdg-ps	105.84	-0.654251	0.247977	-2.63835	0.00833102	0.081993	1.08622
Trpm2	60.5391	-0.654161	0.517088	-1.26508	0.205841	0.537622	0.269523									0.82295
Gm46223	14662.4	-0.65411	0.126299	-5.17908	2.22988e-07	1.86155e-05	4.73012
Olfr1209	45.2348	-0.65319	0.380004	-1.7189	0.0856326	0.340845	0.467442
Sh2d4b	66.3723	-0.652961	0.312606	-2.08877	0.0367283	0.210177	0.677415
Ica1l	35.6494	-0.652526	0.399911	-1.63168	0.102747	0.37834	0.422118
Spsb3	608.171	-0.65243	0.183625	-3.55306	0.000380777	0.00890278	2.05047
Rnf144a	379.209	-0.652082	0.137794	-4.73229	2.22005e-06	0.000146544	3.83403
Rel	93.4349	-0.65056	0.290216	-2.24164	0.0249845	0.164959	0.782623
Irak3	87.0008	-0.648139	0.313544	-2.06714	0.0387208	0.216605	0.664332
Gm49320	109.251	-0.647847	0.236994	-2.7336	0.00626457	0.0671502	1.17295
Gm42814	28.2247	-0.647557	0.474017	-1.3661	0.171906	0.493973	0.306296
Gm14176	87.5484	-0.647386	1.70808	-0.379013	0.704678	0.899262	0.0461139
Smim36	122.05	-0.646747	0.323061	-2.00193	0.0452918	0.237452	0.624425
Tubb2b	266.947	-0.646488	0.258877	-2.49728	0.0125151	0.106484	0.972717
Tox	53.6525	-0.646441	0.424134	-1.52415	0.127472	0.424491	0.372131
Gm5697	91.6251	-0.646236	0.318022	-2.03204	0.0421491	0.227353	0.643299
Ikzf4	150.629	-0.646026	0.416207	-1.55218	0.12062	0.411603	0.385521
Xpa	494.743	-0.644634	0.558556	-1.15411	0.248456	0.58826	0.23043
Abca8a	1002.22	-0.644342	0.17286	-3.72753	0.000193364	0.00532857	2.27339
Eml5	762.223	-0.644298	0.116481	-5.53136	3.17758e-08	3.4818e-06	5.4582
Phf21b	161.221	-0.644163	0.499893	-1.2886	0.197536	0.52706	0.27814
Plpbp	6409.45	-0.642167	0.199738	-3.21505	0.00130423	0.022628	1.64535
Hsd17b2	317.709	-0.641916	0.153598	-4.17919	2.92549e-05	0.00121002	2.91721
Itm2a	49.3975	-0.641515	0.341698	-1.87744	0.0604584	0.279305	0.553921
Psca	332.402	-0.641431	0.174685	-3.67194	0.000240719	0.00625693	2.20364
Prrt2	56.943	-0.640912	0.429031	-1.49386	0.135213	0.435826	0.360687
Ciart	613.269	-0.640629	0.274762	-2.33157	0.0197231	0.142149	0.847256
Armcx5	248.567	-0.640545	0.173043	-3.70165	0.0002142	0.00567151	2.2463
Xpo6	1482.15	-0.639699	0.188624	-3.3914	0.000695355	0.0140927	1.85101
Phf21a	1142.59	-0.639167	0.184072	-3.47238	0.000515875	0.0113158	1.94632
Rrm2	122.722	-0.638943	0.252449	-2.53098	0.0113745	0.0997698	1.001
Syn3	138.93	-0.638904	0.249608	-2.55963	0.0104784	0.0942392	1.02577
Adamts7	114.854	-0.63881	0.32044	-1.99354	0.0462023	0.240272	0.619296
Ptp4a1	2684.37	-0.63862	0.22582	-2.828	0.00468399	0.0554884	1.2558
Ctla2b	24.9132	-0.638457	0.554217	-1.152	0.249321	0.588943	0.229927
N4bp2l1	370.8	-0.638136	0.159215	-4.00802	6.1231e-05	0.00211949	2.67377
Ica1	232.619	-0.638082	0.28348	-2.25089	0.0243927	0.162461	0.789251				0.494844
Eln	462.646	-0.637447	0.196123	-3.25023	0.0011531	0.0206888	1.68426
Hrct1	58.6416	-0.636988	0.318895	-1.99749	0.0457721	0.239175	0.621285
Eef1akmt3	254.686	-0.636883	0.242685	-2.62432	0.00868217	0.0837074	1.07724
Mical2	303.753	-0.636126	0.176261	-3.609	0.000307384	0.0075736	2.1207
Cpe	1043.58	-0.634118	0.215791	-2.93858	0.00329719	0.0435952	1.36056
Gm17971	24.3933	-0.633894	0.557556	-1.13692	0.255573	0.596036	0.224727
Gnat1	21.6828	-0.633862	0.542985	-1.16737	0.243063	0.580513	0.236188
Igfn1	38.2848	-0.633554	0.412895	-1.53442	0.124927	0.420232	0.376511
Gm7589	23.2721	-0.631636	0.547367	-1.15395	0.248519	0.58826	0.23043
Teddm2	41.2139	-0.631183	0.35257	-1.79023	0.0734163	0.313548	0.503696
Slc25a22	1164.88	-0.63084	0.241364	-2.61364	0.00895833	0.0854422	1.06833
Fbxo21	2070.88	-0.630509	0.135359	-4.65804	3.19229e-06	0.000199581	3.69988
Calcoco1	3016.39	-0.630242	0.109787	-5.74061	9.43363e-09	1.19538e-06	5.9225
Mamld1	98.7809	-0.629967	0.276361	-2.27951	0.0226369	0.154893	0.809968
Slc16a14	1699.28	-0.629783	0.287421	-2.19115	0.0284409	0.17962	0.745645
Rnf157	51.9912	-0.629418	0.497072	-1.26625	0.205423	0.53735	0.269743
Gm18959	22.154	-0.629266	0.520422	-1.20914	0.226607	0.562535	0.249851
Palmd	161.976	-0.629215	0.303209	-2.07519	0.0379693	0.214431	0.668713
Myh6	45.9149	-0.628318	0.395352	-1.58926	0.112001	0.396487	0.401771			0.571008
Aadat	4927.8	-0.627118	0.0843899	-7.4312	1.07621e-13	5.09118e-11	10.2932
Cpeb2	1353.05	-0.626882	0.145258	-4.31564	1.59143e-05	0.000742946	3.12904
Traf3ip2	193.432	-0.623648	0.302487	-2.06174	0.0392328	0.218008	0.661527
Uri1	1458.09	-0.623036	0.126679	-4.91822	8.7334e-07	6.19722e-05	4.2078
Angpt4	40.5634	-0.622566	0.413356	-1.50612	0.132035	0.43236	0.364155
Iglc3	25.27	-0.622172	0.506443	-1.22851	0.219254	0.55338	0.256977
Shld3	73.2861	-0.621851	0.319749	-1.94481	0.0517982	0.256587	0.590766
Fam228b	74.8411	-0.621032	0.486934	-1.27539	0.20217	0.534006	0.272454
4930550C14Rik	153.676	-0.620693	0.242844	-2.55593	0.0105904	0.0948857	1.0228
Slc2a8	435.216	-0.620002	0.267224	-2.32016	0.0203322	0.144422	0.840368
Lims2	1535.16	-0.619927	0.269235	-2.30255	0.0213042	0.149539	0.825245
Fam20a	149.545	-0.619922	0.21704	-2.85625	0.00428672	0.0519975	1.28402
Cd163	178.23	-0.619693	0.328314	-1.8875	0.0590929	0.275508	0.559866
Mpig6b	25.3811	-0.619438	0.540524	-1.146	0.251797	0.591053	0.228374
Hpcal4	52.4784	-0.618739	0.359141	-1.72283	0.0849192	0.339559	0.469084
Cyp2j9	771.945	-0.618549	0.143453	-4.31186	1.61887e-05	0.000750815	3.12447
Zbtb25	111.425	-0.617776	0.335853	-1.83942	0.0658531	0.293803	0.531944										0.33387
Ndrg2	3071.38	-0.61755	0.129872	-4.75506	1.98392e-06	0.000131569	3.88085
Gm15459	404.256	-0.614465	0.218083	-2.81758	0.00483876	0.0568474	1.24529
Foxa1	40.0304	-0.614168	0.36577	-1.67911	0.0931305	0.35664	0.44777
Rhou	169.547	-0.611797	0.240502	-2.54383	0.0109644	0.0971332	1.01263										0.842051
Cdh13	265.782	-0.611753	0.269633	-2.26884	0.0232782	0.158043	0.801225										2.82231
Zfp870	236.883	-0.610959	0.260725	-2.34331	0.0191135	0.13954	0.855301
Msl3l2	23.7022	-0.610649	0.583357	-1.04678	0.295199	0.634612	0.197492
Ston1	571.151	-0.610509	0.252348	-2.41931	0.01555	0.121589	0.915104										0.400611
Tcp10b	23.1219	-0.609346	0.543079	-1.12202	0.261854	0.60179	0.220555										0.327249
Ppp4r4	288.058	-0.608265	0.299718	-2.02946	0.0424113	0.22782	0.642407
Tsc1	1737.7	-0.60816	0.0964086	-6.30815	2.82392e-10	5.2733e-08	7.27792
Rusc2	776.155	-0.607857	0.525123	-1.15755	0.247046	0.586498	0.231734
Cxcl9	35.0563	-0.606944	0.70012	-0.866913	0.385989	0.711141	0.148044
Wnt8b	21.7021	-0.606776	0.507077	-1.19661	0.231457	0.566352	0.246914
Styk1	86.446	-0.60601	0.346183	-1.75055	0.0800237	0.328691	0.483212
Tmem267	1242.52	-0.605522	0.190849	-3.17278	0.00150989	0.0253551	1.59593
Stra6l	393.684	-0.605299	0.192097	-3.15101	0.0016271	0.0267886	1.57205
Cyp2d12	1768.27	-0.604975	0.0884326	-6.84109	7.85924e-12	2.47863e-09	8.60579
Slc5a12	7314.79	-0.604585	0.14242	-4.24509	2.18501e-05	0.00095709	3.01905
Cecr2	383.875	-0.604305	0.168506	-3.58626	0.000335459	0.00805049	2.09418
D16Ertd472e	57.9422	-0.603634	0.364525	-1.65595	0.0977327	0.366624	0.435779
Flacc1	217.084	-0.603074	0.218463	-2.76054	0.00577064	0.0634369	1.19766
Mafb	859.177	-0.602939	0.198192	-3.0422	0.00234859	0.0351655	1.45388
Plppr1	48.1484	-0.602093	0.322194	-1.86873	0.0616607	0.283108	0.548047
Slc26a1	3018.8	-0.601061	0.149872	-4.0105	6.0591e-05	0.00210246	2.67727
Ccdc91	1398.22	-0.600361	0.670301	-0.895659	0.370435	0.699318	0.155325
Clec2h	1160.88	-0.600261	0.208793	-2.87491	0.00404145	0.0499185	1.30174
Gata6	105.911	-0.599656	0.421512	-1.42263	0.154843	0.465748	0.331849
Pcbp3	851.07	-0.598352	0.159492	-3.75162	0.000175697	0.00499697	2.30129
Gpx7	37.5139	-0.597018	0.419334	-1.42373	0.154525	0.465116	0.332439
Gm53040	36.525	-0.596851	0.515226	-1.15842	0.246691	0.585948	0.232141
Notch4	1040.02	-0.596288	0.265125	-2.24908	0.0245075	0.162909	0.788056
Fam13b	579.854	-0.596019	0.167615	-3.55588	0.00037672	0.00883889	2.0536								0.349647
Mrtfb	1063.65	-0.595967	0.108822	-5.47655	4.33707e-08	4.51927e-06	5.34493
Pcsk7	1180.3	-0.595626	0.158993	-3.74624	0.000179508	0.00509516	2.29284
Gdf15	108.31	-0.594987	0.320813	-1.85462	0.0636501	0.287774	0.540949
Errfi1	20215	-0.59438	0.141916	-4.18825	2.81109e-05	0.00116994	2.93184
Sema6b	181.057	-0.593646	0.2136	-2.77924	0.00544871	0.0611289	1.21375
Csgalnact1	327.631	-0.593005	0.204626	-2.898	0.00375555	0.0477505	1.32102
Ms4a4a	27.7945	-0.592311	0.471945	-1.25504	0.209463	0.541871	0.266104
Nphp3	704.163	-0.591795	0.299257	-1.97755	0.0479796	0.244498	0.611725
Upk1b	174.76	-0.591605	0.212854	-2.7794	0.00544599	0.0611289	1.21375
Arc	118.656	-0.591206	0.465577	-1.26983	0.204144	0.536714	0.270257
Gng7	28.3222	-0.591085	0.453411	-1.30364	0.192356	0.522131	0.28222														0.402609
Spon1	2023.41	-0.590537	0.127859	-4.61866	3.86235e-06	0.000233253	3.63217
Csnk1e	705.952	-0.590433	0.164658	-3.58582	0.000336019	0.00805049	2.09418
Tuba8	20.9197	-0.590125	0.617999	-0.954896	0.33963	0.673377	0.171742
Ccdc142	28.3139	-0.589636	0.46081	-1.27956	0.200699	0.53141	0.27457
Zc3h6	309.901	-0.589449	0.179516	-3.28354	0.00102511	0.0188045	1.72574
2410039M03Rik	1990.7	-0.589389	0.194808	-3.02549	0.00248227	0.0362432	1.44077
Tpst2	508.338	-0.58887	0.196064	-3.00346	0.00266929	0.0376323	1.42444
Dis3	395.792	-0.588302	0.222533	-2.64366	0.00820151	0.0813388	1.0897
Zc3h12a	178.37	-0.587882	0.212538	-2.76601	0.00567468	0.0627709	1.20224
Trnp1	23.0395	-0.586405	0.599706	-0.977821	0.328163	0.663337	0.178266
Uvrag	916.168	-0.586188	0.199023	-2.94533	0.00322611	0.0429153	1.36739
Atn1	2174.52	-0.585394	0.17842	-3.28098	0.00103446	0.0189189	1.7231
Uggt2	159.912	-0.585149	0.238806	-2.45031	0.0142733	0.115616	0.93698
Unc5a	43.7602	-0.584057	0.399119	-1.46337	0.143367	0.447276	0.349424
Card9	21.3675	-0.583706	0.6116	-0.954392	0.339885	0.67356	0.171623
Rxra	5032.25	-0.582794	0.0810037	-7.19465	6.26191e-13	2.46858e-10	9.60755
Srgap1	202.287	-0.582595	0.269427	-2.16235	0.0305911	0.187133	0.727849
Pmm1	641.835	-0.582527	0.154282	-3.77572	0.000159544	0.00463247	2.33419
Eya4	28.6098	-0.58037	0.443736	-1.30792	0.190901	0.520928	0.283223
Tbc1d17	1455.61	-0.580204	0.133524	-4.3453	1.39086e-05	0.000673691	3.17154
Bmp2	75.2616	-0.579613	0.278852	-2.07857	0.0376569	0.213089	0.671439
Gm49387	29.8532	-0.578743	0.982865	-0.588832	0.555974	0.825605	0.0832279
Efs	36.7513	-0.578503	0.421366	-1.37292	0.169776	0.490726	0.309161
Sema7a	511.392	-0.57849	0.155266	-3.72579	0.000194701	0.00534469	2.27208
Masp1	89.211	-0.578184	0.265849	-2.17486	0.0296409	0.183776	0.735711
Zeb1	372.84	-0.578082	0.190649	-3.03218	0.00242797	0.0357817	1.44634
Crtc3	520.956	-0.577591	0.216819	-2.66393	0.00772338	0.078349	1.10597
Harbi1	435.841	-0.576496	0.135557	-4.25281	2.11109e-05	0.000930452	3.03131
6430548M08Rik	538.381	-0.575936	0.220319	-2.61411	0.00894612	0.0854422	1.06833
Cacna1d	402.331	-0.574837	0.175108	-3.28276	0.00102796	0.0188243	1.72528
Mtarc1	189.352	-0.574491	0.296188	-1.93962	0.0524264	0.258342	0.587805
Bach2	208.904	-0.574273	0.166892	-3.44098	0.00057961	0.012407	1.90633
Lrg1	142.236	-0.573922	0.246796	-2.32549	0.0200455	0.143174	0.844137
Cic	2208.76	-0.573017	0.1089	-5.26189	1.42583e-07	1.26471e-05	4.89801
Fbn1	403.29	-0.572736	0.205009	-2.79371	0.00521077	0.0596382	1.22448
Fhit	246.148	-0.572559	0.21013	-2.72479	0.00643425	0.0681714	1.1664
Adra1b	28.4541	-0.572546	0.501502	-1.14166	0.253594	0.592874	0.227037
Celf2	369.162	-0.572286	0.190809	-2.99927	0.00270631	0.03799	1.42033
Srsf4	1959.64	-0.57143	0.0939544	-6.082	1.18696e-09	1.89049e-07	6.72342
Kcnt1	1281.91	-0.569526	0.159038	-3.58106	0.000342198	0.00817587	2.08747
Rpl21-ps10	54.3458	-0.569219	0.321941	-1.76808	0.0770469	0.322171	0.491913
Adamtsl4	203.851	-0.568124	0.907265	-0.626194	0.531188	0.811962	0.0904644
H2-K2	133.433	-0.566973	0.28103	-2.01748	0.0436451	0.231738	0.635003
Gm38431	98.9418	-0.566472	0.288425	-1.96402	0.0495282	0.248847	0.604067
Srebf1	782.177	-0.56558	0.193539	-2.9223	0.00347458	0.044992	1.34686
Spag8	21.5716	-0.56534	0.487685	-1.15923	0.246362	0.585362	0.232576
Fabp4	3220.72	-0.565046	0.165126	-3.42191	0.00062183	0.013035	1.88489
Rhebl1	143.378	-0.564923	0.249076	-2.26807	0.023325	0.158059	0.801181
Nr1i3	42.075	-0.563481	0.587733	-0.958737	0.337691	0.670938	0.173318
Taf1d	1085.85	-0.563358	0.18037	-3.12334	0.00178809	0.0287432	1.54146
Cirbp	1992.92	-0.563144	0.164491	-3.42356	0.000618066	0.0129757	1.88687
Chst3	257.583	-0.562473	0.219234	-2.56563	0.0102989	0.0930964	1.03107
Frat1	40.1289	-0.561694	0.43855	-1.2808	0.200265	0.530565	0.275262
4921507P07Rik	31.2689	-0.561384	0.424848	-1.32137	0.186377	0.514102	0.28895
Rnf31	656.992	-0.561362	0.259524	-2.16305	0.0305377	0.187129	0.727859
Penk	155.401	-0.560967	0.247262	-2.26872	0.0232855	0.158043	0.801225
Dtx4	332.592	-0.560745	0.241244	-2.32439	0.0201044	0.143441	0.843325
Gm6316	157.405	-0.56034	0.256062	-2.1883	0.0286479	0.180155	0.744354
Gm29667	179.063	-0.5603	0.253111	-2.21365	0.0268528	0.172995	0.761966
Il5ra	143.744	-0.559826	0.248271	-2.2549	0.0241399	0.161448	0.791966
Peli3	65.9706	-0.559611	0.352496	-1.58756	0.112385	0.396894	0.401325
Tmem143	934.297	-0.559335	0.256914	-2.17713	0.0294712	0.182964	0.737634
Tcf7l1	332.612	-0.559299	0.155194	-3.60386	0.000313521	0.00766894	2.11526
Fmo2	16062.9	-0.559061	0.0832341	-6.71673	1.85852e-11	4.88446e-09	8.31118
Coro6	183.208	-0.558807	0.275261	-2.0301	0.0423463	0.227816	0.642416
Pfdn5	2856.15	-0.558711	0.203185	-2.74976	0.00596381	0.0649067	1.18771
Ttll13	57.3558	-0.558707	0.366921	-1.52269	0.127837	0.425321	0.371283
Mettl24	23.2061	-0.558616	0.518031	-1.07834	0.28088	0.619271	0.208119
Fgf13	23.6341	-0.558325	0.498388	-1.12026	0.262603	0.601967	0.220427
Tmco6	266.325	-0.557505	0.156462	-3.56319	0.000366377	0.00863724	2.06363
Rdh12	30.9187	-0.556339	0.447224	-1.24398	0.213505	0.546548	0.262371
Peli2	2442.73	-0.555694	0.134317	-4.1372	3.51577e-05	0.00140366	2.85274
Cdo1	6921.03	-0.555667	0.0950071	-5.84869	4.95457e-09	6.89365e-07	6.16155
Vps37d	225.162	-0.555395	0.214658	-2.58735	0.00967165	0.0899476	1.04601
Kcna2	27.5613	-0.554939	0.440163	-1.26076	0.207396	0.539079	0.268348
Gm14416	57.0429	-0.55463	0.323975	-1.71195	0.0869052	0.342946	0.464774
Hipk1	5348.37	-0.553185	0.113481	-4.87468	1.08985e-06	7.69512e-05	4.11378
B830017H08Rik	121.889	-0.552603	0.257427	-2.14664	0.031822	0.191201	0.718509
Gm49325	25.1097	-0.552223	0.611454	-0.903131	0.366457	0.696634	0.156996
Rbpms	2582.47	-0.551924	0.148902	-3.70663	0.000210035	0.00561233	2.25086
Tfcp2	2136.7	-0.55172	0.159241	-3.46469	0.000530843	0.0115903	1.9359
Gm6161	48.6859	-0.551054	0.745037	-0.739634	0.459522	0.767316	0.115026
Pde7b	265.355	-0.550745	0.148995	-3.69641	0.000218673	0.00575771	2.23975
Dlgap4	1239.74	-0.550486	0.222356	-2.47569	0.0132978	0.110235	0.95768
Zfp105	69.0303	-0.549785	0.289986	-1.8959	0.057973	0.272341	0.564887
Dnai4	152.115	-0.54958	0.495231	-1.10974	0.267109	0.607113	0.216731
Eif4ebp1	351.928	-0.549334	0.184978	-2.96973	0.00298062	0.0406999	1.39041
Slc25a26	358.294	-0.548966	0.225572	-2.43366	0.0149472	0.118626	0.925819
Plk1	26.9407	-0.548347	0.465948	-1.17684	0.239258	0.575518	0.239941			0.504777
Pard3	1532.86	-0.547558	0.149541	-3.6616	0.000250649	0.00644423	2.19083
Ccne2	40.5839	-0.547531	0.473382	-1.15664	0.24742	0.586698	0.231585														0.364844
Olfr920	87.5977	-0.547104	0.286913	-1.90686	0.0565381	0.268529	0.571008
Hmgn2-ps	27.2083	-0.547076	0.546318	-1.00139	0.31664	0.653989	0.184429
Chl1	32.3292	-0.546403	0.414375	-1.31862	0.187296	0.515437	0.287824
Retreg1	9567.81	-0.546132	0.105549	-5.17422	2.28865e-07	1.89945e-05	4.72137
Fchsd1	192.364	-0.545869	0.420489	-1.29818	0.194226	0.524249	0.280462
Dock11	62.7595	-0.545563	0.418958	-1.30219	0.192851	0.523016	0.281485
Ogdhl	167.579	-0.545546	0.211631	-2.57781	0.00994275	0.0912136	1.03994
Kcnt2	58.812	-0.545516	0.360183	-1.51455	0.129886	0.428783	0.367762
Krt18	594.061	-0.545472	0.133493	-4.08616	4.3857e-05	0.00163794	2.7857
Ccdc130	195.009	-0.545257	0.340824	-1.59982	0.109638	0.391738	0.407004
Zfp607b	34.1124	-0.545087	0.589579	-0.924536	0.355207	0.686639	0.163271
Gm7332	58.2816	-0.544367	0.505904	-1.07603	0.281915	0.620477	0.207275
Col11a2	43.2169	-0.544025	0.419947	-1.29546	0.195161	0.525038	0.279809
Gpr137b-ps	1628.17	-0.543723	0.176016	-3.08906	0.00200791	0.0312459	1.50521
Usp16	1381.41	-0.543597	0.187099	-2.9054	0.00366787	0.0471507	1.32651
Sell	22.159	-0.543223	0.512721	-1.05949	0.289377	0.629208	0.201206
Pim3	7222.71	-0.5432	0.207878	-2.61307	0.00897331	0.0855267	1.0679
Kcnb1	315.159	-0.542962	0.193385	-2.80767	0.00499012	0.0579067	1.23727
Sult1a1	1503.07	-0.541824	0.126509	-4.2829	1.84471e-05	0.000832468	3.07963
Fbxo32	276.325	-0.541098	0.167063	-3.23889	0.00119997	0.0213409	1.67079
Lamc3	571.484	-0.540997	0.244393	-2.21364	0.0268537	0.172995	0.761966
Gm13237	132.393	-0.54068	0.22742	-2.37745	0.0174329	0.130834	0.883278
Slc30a5	3050.44	-0.539422	0.120117	-4.49083	7.09477e-06	0.000387265	3.41199
Hlx	60.0889	-0.539413	0.349738	-1.54233	0.122993	0.416691	0.380186
Nup160	343.953	-0.538827	0.334167	-1.61245	0.106864	0.386888	0.412414
Khnyn	1405.82	-0.538782	0.128676	-4.18712	2.82511e-05	0.00117234	2.93095
Serpina3n	86.7446	-0.53871	0.566027	-0.951741	0.341229	0.673919	0.171392
Gpsm1	386.677	-0.538117	0.193113	-2.78654	0.00532738	0.060357	1.21927
Trpm3	187.211	-0.537248	0.211464	-2.54061	0.011066	0.0977885	1.00971
Socs3	65.0758	-0.536807	0.350366	-1.53213	0.12549	0.420929	0.375791
Gpr37	50.027	-0.536681	0.37343	-1.43717	0.150671	0.459064	0.338127
Map3k8	100.887	-0.536652	0.267987	-2.00253	0.0452276	0.23729	0.62472
Gsn	5336.73	-0.536148	0.101583	-5.27791	1.30663e-07	1.18112e-05	4.9277
Scube1	35.2318	-0.535971	0.41523	-1.29078	0.19678	0.526328	0.278744
Daam2	684.41	-0.535882	0.152697	-3.50946	0.000449022	0.0102288	1.99018
Coq8a	5034.81	-0.535683	0.102055	-5.24897	1.52955e-07	1.33996e-05	4.87291
Wdr81	1526.69	-0.535645	0.116799	-4.58602	4.51776e-06	0.00026715	3.57324
Adam28	28.6976	-0.535585	0.516774	-1.0364	0.300015	0.639215	0.194353
H1f2	1559.89	-0.535557	0.237312	-2.25677	0.0240226	0.16074	0.793877
Olfm2	40.7707	-0.535334	0.408716	-1.30979	0.190266	0.520079	0.283931
Cbr3	44.4751	-0.534245	0.401907	-1.32928	0.183757	0.509173	0.293135
Nfil3	227.278	-0.533608	0.333431	-1.60035	0.10952	0.391613	0.407143
Rpl36a-ps3	424.99	-0.533367	0.329293	-1.61973	0.105289	0.383637	0.416079
Gm44126	28.2118	-0.53334	1.03855	-0.513541	0.607573	0.855303	0.0678799
Adh1	9054.03	-0.533225	0.136676	-3.90138	9.56465e-05	0.00307804	2.51173
Xrcc3	75.7423	-0.533118	0.333743	-1.59739	0.110179	0.392483	0.406179
Wt1	467.876	-0.531534	0.186763	-2.84604	0.0044267	0.0533661	1.27273
Gm17131	159.811	-0.530878	0.23859	-2.22506	0.0260771	0.169864	0.769899
Cdt1	125.65	-0.530356	0.306364	-1.73113	0.0834291	0.336275	0.473305
Mdfi	22.9815	-0.53033	0.868217	-0.610827	0.541314	0.81818	0.0871509
Rassf10	77.2789	-0.529916	0.261104	-2.02952	0.0424053	0.22782	0.642407
Thrsp	286.787	-0.529299	0.174147	-3.03939	0.00237061	0.035303	1.45219
Gm49327	89.0753	-0.528473	0.283438	-1.86451	0.0622502	0.284526	0.545877
Nrg1	183.606	-0.528024	0.27617	-1.91195	0.0558828	0.266674	0.57402
Gprc5a	120.489	-0.52787	0.337033	-1.56623	0.117296	0.405817	0.39167
Tnfaip8l1	31.2618	-0.527862	0.425667	-1.24008	0.214945	0.547962	0.261249
Poc1a	110.491	-0.527799	0.470836	-1.12098	0.262295	0.601822	0.220532
Maob	273.26	-0.527761	0.220941	-2.38869	0.0169085	0.128392	0.891461
Gm10136	54.8605	-0.527746	0.400097	-1.31905	0.187154	0.515172	0.288047
Ptbp2	1052.14	-0.526773	0.125412	-4.20035	2.66508e-05	0.00111572	2.95245
Map2k7	1763.37	-0.526678	0.128525	-4.09787	4.16978e-05	0.00158229	2.80072
Cyria	251.771	-0.525957	0.224186	-2.34608	0.0189722	0.13879	0.857641
Mfap2	49.4756	-0.525923	0.516365	-1.01851	0.308436	0.647783	0.188571
S1pr1	689.802	-0.525751	0.138254	-3.80279	0.000143077	0.00423032	2.37363
Ip6k2	2324.74	-0.525079	0.096645	-5.43307	5.53916e-08	5.53604e-06	5.2568
Avpr1a	194.337	-0.524777	0.191902	-2.7346	0.00624559	0.067048	1.17361
Mast3	1520.67	-0.524264	0.133062	-3.94001	8.14791e-05	0.00271444	2.56632
Nhs	765.06	-0.522707	0.115598	-4.52176	6.13266e-06	0.000344011	3.46343
Ccnk	897.138	-0.522656	0.0992347	-5.26687	1.3877e-07	1.24647e-05	4.90432
Kmt2b	1778.24	-0.522104	0.120971	-4.31593	1.58929e-05	0.000742946	3.12904
Adgrv1	21.6907	-0.521506	0.549959	-0.948264	0.342995	0.675987	0.170062
Cachd1	1108.65	-0.521342	0.464552	-1.12225	0.261758	0.60179	0.220555
Ppp1r3c	78.7598	-0.520705	0.353949	-1.47113	0.141256	0.445589	0.351065
Asb11	84.2219	-0.52058	0.291549	-1.78556	0.0741698	0.315061	0.501606
Olfml3	1089.91	-0.519993	0.140402	-3.7036	0.000212562	0.0056492	2.24801
Cercam	41.3095	-0.519396	0.494058	-1.05128	0.293128	0.632326	0.199059
Mllt10	1425.68	-0.519171	0.253725	-2.04619	0.0407375	0.223265	0.65118
Lyrm9	467.199	-0.519143	0.322898	-1.60776	0.107887	0.388987	0.410065
Gm21596	206.371	-0.519045	0.348987	-1.48729	0.136939	0.438207	0.358321
Tec	547.993	-0.518953	0.15261	-3.40053	0.000672558	0.0138332	1.85908
Ctsl	15608.3	-0.518468	0.0946887	-5.47551	4.3626e-08	4.51927e-06	5.34493
Fam83f	56.8966	-0.51835	0.363883	-1.42449	0.154304	0.464844	0.332693
Qars	2462.43	-0.517415	0.117716	-4.39543	1.10552e-05	0.000558345	3.2531
Gm9625	51.4664	-0.517204	0.450865	-1.14714	0.251326	0.590434	0.228829
Zfp81	299.046	-0.516903	0.196122	-2.63561	0.00839857	0.0823504	1.08433
Gm50139	101.321	-0.516724	0.349582	-1.47812	0.139375	0.442808	0.353784
Map2k6	603.95	-0.515569	0.175482	-2.93801	0.00330321	0.0435952	1.36056
Cenpu	22.5037	-0.5153	0.653838	-0.788116	0.430629	0.746031	0.127243
Cyp1b1	1507.09	-0.51499	0.129066	-3.99012	6.60405e-05	0.002253	2.64724
Cask	749.94	-0.514687	0.213347	-2.41244	0.015846	0.123372	0.908784
Polr3e	5415.69	-0.514644	0.178175	-2.88842	0.00387179	0.0486269	1.31312
F2r	2141.63	-0.514387	0.133083	-3.86514	0.000111024	0.00345537	2.46151
Ramp2	505.71	-0.514351	0.197672	-2.60204	0.00926698	0.0870974	1.06
Sap25	140.183	-0.513934	0.292927	-1.75448	0.0793489	0.327174	0.485221
Gnmt	574.17	-0.513533	0.128523	-3.99564	6.45185e-05	0.00220735	2.65613
Marchf8	5755.29	-0.51342	0.226271	-2.26904	0.0232656	0.158043	0.801225
Skint8	33.9819	-0.512872	0.477948	-1.07307	0.28324	0.622327	0.205981
Ptprk	3062.35	-0.512767	0.195948	-2.61685	0.00887453	0.0851571	1.06978
Pdlim3	81.1902	-0.512452	0.355399	-1.44191	0.149328	0.457011	0.340073
Gpatch3	151.848	-0.511773	0.230773	-2.21764	0.0265791	0.172085	0.764257
Rhbdf2	449.192	-0.511599	0.197394	-2.59176	0.00954863	0.0891541	1.04986
Gm21992	141.371	-0.511527	0.929894	-0.550091	0.582257	0.840524	0.0754501
Klf11	831.172	-0.510985	0.251521	-2.03158	0.0421961	0.227353	0.643299							1.22935							1.22935
Casc1	40.6711	-0.510328	0.44357	-1.1505	0.249937	0.589149	0.229775
Gm47974	21.3532	-0.510317	0.498465	-1.02378	0.30594	0.645761	0.189928
Pnpla1	394.049	-0.5103	0.209698	-2.4335	0.0149537	0.118626	0.925819
Scaf1	2040.69	-0.509467	0.235672	-2.16177	0.030636	0.187247	0.727586							1.35339
2700062C07Rik	239.791	-0.509383	0.208313	-2.44528	0.014474	0.116549	0.933491							2.41316
Anp32a	3950.74	-0.509097	0.136513	-3.72929	0.000192019	0.0053018	2.27558														2.4228
Specc1	1060.83	-0.508844	0.106535	-4.77633	1.78526e-06	0.000121043	3.91706
Ess2	425.538	-0.508744	0.14915	-3.41095	0.000647372	0.0134612	1.87092												0.419856
Vwf	224.218	-0.508466	0.195697	-2.59823	0.00937064	0.0877231	1.05689
Hivep1	984.84	-0.508037	0.145134	-3.50047	0.000464434	0.0104789	1.97968
Tacc2	4742.09	-0.507748	0.120497	-4.21378	2.51133e-05	0.00105446	2.97697
Rpl31-ps16	22.2625	-0.507167	0.634481	-0.79934	0.424093	0.740129	0.130692
Serbp1	5264.56	-0.507032	0.173183	-2.92772	0.00341453	0.0444986	1.35165
Robo4	699.629	-0.506951	0.15495	-3.27171	0.00106898	0.0194001	1.7122
Lmbr1l	881.904	-0.506763	0.105598	-4.79897	1.59486e-06	0.000108818	3.9633
H1f10	26.6138	-0.506663	0.45311	-1.11819	0.263485	0.602932	0.219732
Pde3a	424.838	-0.506656	0.147758	-3.42897	0.000605877	0.0127765	1.89359
Upk2	35.9243	-0.505991	0.379684	-1.33267	0.182642	0.507855	0.29426
Sqstm1	14613.2	-0.505817	0.110179	-4.59088	4.41381e-06	0.000262095	3.58154
Mapk8	579.763	-0.505031	0.2167	-2.33055	0.0197771	0.142235	0.846994
Kif5a	118.343	-0.504629	0.326509	-1.54553	0.122218	0.414659	0.382308
Midn	2111.78	-0.504479	0.133749	-3.77182	0.00016206	0.00467477	2.33024
Usp53	939.161	-0.504138	0.192027	-2.62536	0.00865587	0.0835106	1.07826
Tanc2	2542.76	-0.503627	0.140132	-3.59395	0.000325698	0.00790138	2.1023
Dlg2	61.1139	-0.503529	0.478911	-1.0514	0.293073	0.632326	0.199059
Mpzl1	673.65	-0.50323	0.122823	-4.09719	4.18195e-05	0.00158267	2.80061
Gadd45g	1920.87	-0.502914	0.20435	-2.46104	0.0138535	0.113172	0.94626
Cyp26b1	492.966	-0.502646	0.298153	-1.68587	0.0918217	0.353824	0.451213
Ethe1	933.263	-0.502404	0.181763	-2.76407	0.00570859	0.0629987	1.20067
Lrrc8e	40.4269	-0.502343	0.378596	-1.32686	0.184555	0.510468	0.292032
Scn7a	168.755	-0.502337	0.201329	-2.49511	0.0125918	0.106681	0.971912
Sptlc3	51.2164	-0.5023	0.381215	-1.31763	0.187628	0.515749	0.287562
Rela	986.783	-0.502087	0.172882	-2.90422	0.00368164	0.0471995	1.32606
Adora1	389.428	-0.50183	0.165921	-3.02451	0.00249039	0.0362871	1.44025
Ablim3	300.767	-0.501631	0.204527	-2.45264	0.0141814	0.115122	0.93884
Mb21d2	1015.3	-0.501379	0.111457	-4.49843	6.84578e-06	0.000378036	3.42247
Irf2bp2	1987.48	-0.501019	0.189118	-2.64925	0.00806715	0.0806829	1.09322
Lcn2	108.873	-0.500968	0.246711	-2.03059	0.0422967	0.227722	0.642595
Ggct	601.691	-0.500092	0.20445	-2.44603	0.0144438	0.11647	0.933787
Flt1	2839.52	-0.500025	0.1488	-3.36038	0.000778367	0.0151947	1.81831
Zfp668	161.997	-0.499962	0.326916	-1.52933	0.126183	0.422471	0.374203
Vmn2r92	22.8211	-0.499657	0.465994	-1.07224	0.283613	0.622685	0.205731
Morc3	642.051	-0.499631	0.348062	-1.43546	0.151155	0.459927	0.337311
Abcc5	1649.97	-0.499575	0.122967	-4.06267	4.85139e-05	0.00176541	2.75315
Xlr3a	60.8402	-0.499365	0.709483	-0.703843	0.481531	0.780212	0.107787
Reln	162.774	-0.49928	0.206745	-2.41495	0.0157372	0.122783	0.91086
Ugt1a6a	1780.36	-0.498874	0.205085	-2.43252	0.0149941	0.118814	0.925132
Trim16	205.146	-0.498853	0.202288	-2.46605	0.0136611	0.112263	0.949763
Gm45855	81.2122	-0.498798	0.386652	-1.29004	0.197036	0.526517	0.278587
Pip4p1	866.026	-0.498701	0.216766	-2.30064	0.0214121	0.149745	0.824649
Wdr91	1785.59	-0.498506	0.146759	-3.39677	0.000681873	0.013944	1.85561
Pdlim7	326.172	-0.498375	0.157711	-3.16004	0.00157745	0.0262452	1.58095
Gm12394	24.5467	-0.497846	0.589074	-0.845133	0.398036	0.720619	0.142294
Slc25a29	146.011	-0.497628	0.256134	-1.94285	0.0520349	0.257041	0.589998
Knstrn	21.9108	-0.497539	0.518334	-0.959881	0.337115	0.670169	0.173816
Ppp2r2b	147.661	-0.496691	0.219079	-2.26718	0.0233791	0.158241	0.800682
Map4k4	1392.21	-0.496374	0.127539	-3.89194	9.94443e-05	0.00317149	2.49874
Fibp	752.934	-0.496288	0.253534	-1.95748	0.0502914	0.251227	0.599934
Stc2	147.238	-0.496147	0.290879	-1.70568	0.0880673	0.344856	0.462363
Zfp9	75.2827	-0.496115	0.267501	-1.85463	0.0636494	0.287774	0.540949
Vmn1r207	25.829	-0.496099	0.56974	-0.870747	0.383892	0.70982	0.148851
Podxl2	44.1783	-0.495318	0.402841	-1.22956	0.218862	0.552881	0.257369
Smad9	91.1595	-0.494987	0.265286	-1.86586	0.0620604	0.284198	0.546379
Smad4	1228.1	-0.494252	0.159738	-3.09415	0.0019738	0.0309527	1.5093
Sult5a1	94.4452	-0.494225	0.272185	-1.81577	0.0694058	0.303453	0.517909
Chst15	1025.09	-0.494141	0.132824	-3.72028	0.000198999	0.00542727	2.26542
Scd1	5492.83	-0.493879	0.0791404	-6.24055	4.36046e-10	7.73545e-08	7.11151
Adam8	65.7758	-0.493675	0.72962	-0.676619	0.498648	0.791847	0.101359
Fam214b	954.074	-0.493516	0.150528	-3.27857	0.00104336	0.0190326	1.7205
Dpf2	1282.18	-0.493217	0.165571	-2.97889	0.00289293	0.0397065	1.40114
Lcor	73.068	-0.493194	0.315462	-1.5634	0.117958	0.406792	0.390628
Pdk2	10405.5	-0.493138	0.0960506	-5.13415	2.83423e-07	2.29848e-05	4.63856
Zfp407	204.248	-0.493112	0.257756	-1.91309	0.055736	0.266332	0.574577
Klrg2	60.874	-0.493048	0.415446	-1.18679	0.23531	0.570857	0.243472
Sephs2	12561.8	-0.492968	0.111625	-4.41629	1.0041e-05	0.000520082	3.28393
Cpne8	829.637	-0.492961	0.283821	-1.73687	0.0824098	0.334886	0.475103
Fxyd6	124.519	-0.492846	0.238654	-2.0651	0.0389132	0.217167	0.663206
Ell	661.998	-0.49272	0.134053	-3.67557	0.000237322	0.00617994	2.20902
Krt23	77.0447	-0.492675	0.27209	-1.8107	0.0701867	0.305394	0.51514
Nr2f1	44.6455	-0.492402	0.51229	-0.961178	0.336463	0.669955	0.173955
Plekha5	1188.07	-0.492242	0.116609	-4.22129	2.42912e-05	0.00103526	2.98495
Mybl1	37.5383	-0.491648	0.377153	-1.30358	0.192378	0.522131	0.28222
Ggt5	239.713	-0.491539	0.226723	-2.16802	0.030157	0.185471	0.731723
A3galt2	23.4425	-0.491142	0.547633	-0.896846	0.369801	0.698831	0.155628
Zfp280b	307.423	-0.489884	0.187876	-2.60749	0.00912096	0.0861439	1.06478
Inca1	122.144	-0.48961	0.214785	-2.27954	0.022635	0.154893	0.809968
Tbc1d8	257.157	-0.489506	0.1615	-3.031	0.00243748	0.0358846	1.44509
Lzic	184.17	-0.489339	0.217159	-2.25337	0.0242358	0.16179	0.791049
Abcc4	2082.17	-0.489305	0.107401	-4.55588	5.21672e-06	0.000302599	3.51913
Galnt16	29.6623	-0.48914	0.434067	-1.12688	0.259794	0.600248	0.221669
Gabre	79.1572	-0.488695	0.354979	-1.37669	0.16861	0.489042	0.310653
Fabp7	133.37	-0.488255	0.255606	-1.91018	0.0561094	0.267309	0.572986
Rasa3	364.241	-0.487408	0.253202	-1.92497	0.0542325	0.263404	0.579377
Ggnbp2	3177.05	-0.486693	0.0908377	-5.35783	8.42288e-08	8.1318e-06	5.08981
Cd200	938.71	-0.486679	0.142939	-3.4048	0.00066213	0.0136618	1.86449
Pus7l	62.3233	-0.486653	0.402763	-1.20829	0.226937	0.562862	0.249598
Prodh	7983.84	-0.486599	0.122682	-3.96635	7.29818e-05	0.00246609	2.60799
Ube2d1	976.369	-0.486223	0.1164	-4.17718	2.95146e-05	0.00121236	2.91637
Pxdn	878.643	-0.486018	0.128055	-3.7954	0.000147407	0.00434026	2.36248
Slc1a3	191.847	-0.485623	0.209962	-2.31291	0.0207277	0.146279	0.834817
Fhdc1	56.3508	-0.485444	0.4169	-1.16442	0.244256	0.582112	0.234994
Nans	186.58	-0.485271	0.227155	-2.1363	0.032655	0.194315	0.711495
mt-Co2	34102.9	-0.485186	0.176404	-2.75042	0.00595189	0.0648661	1.18798
Klf13	2462.44	-0.48508	0.146961	-3.30074	0.000964315	0.0179837	1.74512
Ip6k3	25.0955	-0.484709	0.5269	-0.919926	0.357611	0.688165	0.162307
Vsig2	106.421	-0.484097	0.283347	-1.70849	0.0875446	0.343974	0.463475
Tnfrsf10b	121.489	-0.483938	0.274836	-1.76082	0.0782685	0.324507	0.488776
Psmd9	963.309	-0.483926	0.128257	-3.7731	0.000161231	0.00466979	2.3307
Cfap70	37.638	-0.483922	0.667561	-0.72491	0.468507	0.772811	0.111927
Gpam	5469.86	-0.483711	0.129542	-3.73402	0.000188449	0.00523887	2.28076
Sprr2a2	121.838	-0.483711	0.272764	-1.77337	0.0761679	0.320005	0.494844
Scara5	203.195	-0.4836	0.301419	-1.60441	0.108623	0.389977	0.408961
Vmn1r20	66.2557	-0.483362	0.338998	-1.42585	0.153911	0.464053	0.333432
Stxbp5	961.383	-0.483041	0.124288	-3.88645	0.000101719	0.00322174	2.49191
Asl	6135.42	-0.482933	0.110871	-4.35581	1.32577e-05	0.000646573	3.18938
Afap1l2	622.622	-0.482837	0.516394	-0.935016	0.34978	0.683307	0.165384
Ksr1	210.789	-0.482781	0.228892	-2.10921	0.0349264	0.20273	0.693081
Cd1d1	73.5568	-0.482739	0.346428	-1.39348	0.163476	0.479943	0.31881
Ednrb	1171.87	-0.482437	0.152844	-3.15639	0.00159734	0.026452	1.57754
Epg5	771.117	-0.481966	0.194722	-2.47514	0.0133183	0.110276	0.957517
Rbak	462.286	-0.481902	0.142227	-3.38825	0.000703402	0.0142001	1.84771
Rhoj	322.321	-0.481711	0.18207	-2.64574	0.0081512	0.0810573	1.09121
Igf1r	7113.3	-0.481298	0.0903614	-5.32637	1.00195e-07	9.35502e-06	5.02896
Lgr4	7647.97	-0.481297	0.0841679	-5.7183	1.07595e-08	1.32782e-06	5.87686
Srcin1	1484.73	-0.481266	0.210955	-2.28137	0.0225265	0.154592	0.810813
Sf3a2	606.938	-0.481119	0.142931	-3.3661	0.000762389	0.0149445	1.82552
AU022252	1067.4	-0.480988	0.243821	-1.97271	0.0485289	0.246496	0.60819
Denn2b	1065.8	-0.480981	0.186164	-2.58364	0.00977624	0.0903872	1.04389
Des	433.392	-0.480575	0.17024	-2.82292	0.00475883	0.0562342	1.25
Prlr	883.105	-0.48051	0.265522	-1.80968	0.070345	0.305394	0.51514
Gm47191	23.7058	-0.480494	0.539526	-0.890585	0.373152	0.701241	0.154133
Zmiz1	5616.96	-0.48047	0.0845938	-5.67973	1.34911e-08	1.63645e-06	5.7861
Rbm8a2	39.093	-0.479819	0.371339	-1.29213	0.196311	0.525571	0.279369
Tesk2	574.416	-0.479146	0.141292	-3.39117	0.000695952	0.0140927	1.85101
Crtc2	1581.58	-0.478995	0.110772	-4.32415	1.53118e-05	0.00072435	3.14005
Gm38392	251.908	-0.478735	0.224637	-2.13115	0.033077	0.195527	0.708793
Slc18b1	728.065	-0.478204	0.1616	-2.95918	0.00308454	0.0416516	1.38037
Chd7	346.336	-0.477519	0.26388	-1.80961	0.0703564	0.305394	0.51514
Morc4	351.328	-0.477364	0.157899	-3.02322	0.00250102	0.0363435	1.43957
Eps8l2	5971.57	-0.477229	0.138997	-3.43337	0.000596119	0.0126271	1.8987
mt-Nd6	4067.14	-0.476938	0.116696	-4.08703	4.3694e-05	0.00163616	2.78617
Setx	943.473	-0.476692	0.177613	-2.68387	0.00727744	0.0746793	1.1268
Clec9a	22.6164	-0.476637	0.84502	-0.564054	0.572717	0.834477	0.0785857
Nos3	294.691	-0.476142	0.175472	-2.71349	0.00665794	0.0699405	1.15527				6.21555
Ccdc57	264.552	-0.475793	0.160873	-2.95757	0.00310075	0.0417346	1.3795
Rab27a	733.703	-0.47541	0.107943	-4.40425	1.06148e-05	0.000538021	3.2692
Tnk1	302.347	-0.474771	0.174934	-2.714	0.0066476	0.0698836	1.15562
Odf2	1081.69	-0.474378	0.102294	-4.63741	3.52802e-06	0.000217694	3.66215
Srd5a1	775.728	-0.474364	0.120948	-3.92206	8.77941e-05	0.00289089	2.53897
Cpsf1	1508.93	-0.473553	0.170143	-2.78327	0.00538143	0.0607584	1.21639
Kirrel	646.084	-0.472564	0.146855	-3.2179	0.00129134	0.0224464	1.64885
Cyth1	979.438	-0.472326	0.148338	-3.18413	0.0014519	0.024701	1.60729
Rpl22l1	832.05	-0.472006	0.227844	-2.07162	0.0383013	0.215505	0.666543
Arhgef28	3206.41	-0.471933	0.109694	-4.30227	1.6906e-05	0.00077647	3.10988
Tead3	677.507	-0.471482	0.259595	-1.81622	0.0693363	0.303326	0.518091
Sema4c	283.416	-0.471239	0.254129	-1.85433	0.0636921	0.28778	0.540939
Ctdspl	2136.67	-0.47053	0.087895	-5.35332	8.63549e-08	8.26859e-06	5.08257
Tmsb15b1	44.5718	-0.470225	0.396703	-1.18533	0.235887	0.571964	0.242632
Dixdc1	607.841	-0.470159	0.163792	-2.87047	0.00409865	0.0505369	1.29639
Chaf1b	52.7251	-0.469806	0.37752	-1.24445	0.213332	0.546387	0.2625
Procr	54.9717	-0.469792	0.390159	-1.20411	0.228549	0.564491	0.248343
Fgfr2	791.122	-0.4697	0.176913	-2.65498	0.00793135	0.0797179	1.09844
Lrat	243.743	-0.469678	0.190847	-2.46102	0.0138544	0.113172	0.94626
Fcamr	192.964	-0.469288	0.250313	-1.87481	0.060819	0.280515	0.552044
Cald1	1781.16	-0.469249	0.138048	-3.39918	0.000675893	0.0138817	1.85756
Trim67	32.9056	-0.469116	0.469501	-0.999181	0.317707	0.654458	0.184118
Gas2l3	101.518	-0.468585	0.273732	-1.71184	0.0869266	0.342946	0.464774
Edn1	79.8241	-0.468581	0.292328	-1.60293	0.10895	0.390665	0.408195
Prkg2	55.0379	-0.468084	0.382092	-1.22506	0.220554	0.554333	0.256229
Lrrc32	483.152	-0.467859	0.206973	-2.26049	0.0237908	0.159867	0.796241
Cd83	81.6106	-0.467736	0.424101	-1.10289	0.270076	0.610533	0.214291
Psmb11	29.4756	-0.467457	0.448297	-1.04274	0.297069	0.636204	0.196404
Fas	368.257	-0.467112	0.135532	-3.44652	0.000567855	0.0122106	1.91326
Gm49832	30.15	-0.467083	0.573337	-0.814674	0.415259	0.734375	0.134082
Flt3	25.3184	-0.466941	0.530983	-0.87939	0.37919	0.706692	0.15077
Il4ra	630.718	-0.466758	0.141912	-3.28907	0.00100518	0.0185267	1.7322
Pald1	353.835	-0.466706	0.205784	-2.26795	0.0233324	0.158059	0.801181
Olfr889	61.8726	-0.466694	0.315997	-1.47689	0.139704	0.443282	0.35332
Islr2	33.1398	-0.466442	0.511572	-0.91178	0.361884	0.692485	0.159589
Gm6210	23.0071	-0.466297	0.697832	-0.668208	0.504001	0.795456	0.0993836
Rbm38	138.939	-0.465541	0.423701	-1.09875	0.271877	0.612554	0.212856
Map9	205.718	-0.46522	0.435306	-1.06872	0.285196	0.624849	0.204225
Chic2	554.106	-0.465095	0.171585	-2.71058	0.00671656	0.070296	1.15307
Net1	4931.27	-0.464887	0.154505	-3.00889	0.00262207	0.0372124	1.42931
Inmt	12591.6	-0.464821	0.133994	-3.46897	0.000522451	0.0114247	1.94216
Pms2	166.797	-0.464629	0.208424	-2.22925	0.0257972	0.168716	0.772843
Tsku	489.646	-0.464613	0.288688	-1.6094	0.10753	0.388113	0.411042
Litaf	1030.6	-0.464606	0.13197	-3.52053	0.000430683	0.00993861	2.00267
Wbp1l	4034.86	-0.464271	0.112468	-4.12804	3.65864e-05	0.00144232	2.84094
Tert	63.0311	-0.46319	0.655413	-0.706714	0.479744	0.779806	0.108013
Hoxa11	88.8861	-0.463164	0.273867	-1.6912	0.0907985	0.351216	0.454425
Smim8	487.604	-0.462742	0.296561	-1.56036	0.118675	0.408398	0.388917
Cdnf	72.9238	-0.462558	0.485786	-0.952184	0.341004	0.673905	0.171401
Gm37240	60.746	-0.46246	0.568072	-0.814087	0.415595	0.734603	0.133947
Ulk1	2885.72	-0.461301	0.108492	-4.25192	2.11947e-05	0.000931254	3.03093
Brms1	513.078	-0.461265	0.150711	-3.06059	0.002209	0.0336014	1.47364
Gm28043	423.121	-0.461172	0.145277	-3.17443	0.00150129	0.0252693	1.59741
Osmr	470.735	-0.460832	0.182515	-2.5249	0.0115732	0.100827	0.996423
Trp53i13	193.528	-0.460654	0.296025	-1.55613	0.119677	0.40992	0.387301
Klf3	2201.97	-0.460525	0.122096	-3.77182	0.000162062	0.00467477	2.33024
Atf7	1331.89	-0.460481	0.19513	-2.35986	0.0182816	0.135343	0.868564
Entpd1	633.58	-0.460277	0.130182	-3.53564	0.000406786	0.00944862	2.02463
Mxra8	632.682	-0.460158	0.15852	-2.90284	0.0036979	0.0472799	1.32532
Slc43a2	7806.39	-0.459968	0.139292	-3.30219	0.000959316	0.0179612	1.74566
Il18r1	30.2574	-0.459891	0.543174	-0.846674	0.397177	0.719569	0.142927
Ipmk	2448.39	-0.459743	0.117867	-3.90053	9.59817e-05	0.00308184	2.51119
Nectin4	98.8865	-0.459007	0.257255	-1.78425	0.0743831	0.315495	0.501008
Pfkfb1	53.9166	-0.45871	0.35907	-1.27749	0.201428	0.532835	0.273407
Klf10	1101.05	-0.458659	0.537739	-0.85294	0.393692	0.71659	0.144729
Dnah17	25.437	-0.458344	0.442109	-1.03672	0.299865	0.638992	0.194504
Tent5b	183.618	-0.458343	0.21347	-2.14711	0.0317846	0.191139	0.718652
Acacb	1866.82	-0.458285	0.164959	-2.77817	0.00546655	0.0612322	1.21302
Flnc	51.7836	-0.4582	0.435444	-1.05226	0.292681	0.632153	0.199178
Lrrc8c	458.562	-0.458094	0.168332	-2.72138	0.00650102	0.0686477	1.16337
Myrip	145.492	-0.457601	0.236874	-1.93183	0.0533804	0.261117	0.583165
Impact	1248.06	-0.457536	0.141448	-3.23466	0.00121786	0.0215441	1.66667
Gm10362	79.128	-0.457436	0.353481	-1.29409	0.195635	0.525178	0.279693
H3f3b	7010.36	-0.457043	0.130934	-3.49064	0.000481862	0.0107188	1.96985
Proser3	152.627	-0.456479	0.263308	-1.73363	0.0829835	0.335404	0.474432
Zdhhc14	179.279	-0.456393	0.191868	-2.37868	0.0173748	0.130468	0.884497
Mgst1	3427.63	-0.456287	0.135526	-3.36679	0.000760478	0.0149277	1.82601
Gpank1	290.476	-0.456154	0.216843	-2.10362	0.0354117	0.204877	0.688507		0.771269
Rit1	502.684	-0.455768	0.149502	-3.04857	0.00229931	0.034531	1.46179
Paqr8	44.2127	-0.455518	0.377191	-1.20766	0.227178	0.563163	0.249366
Zcchc18	46.6492	-0.455422	0.385136	-1.1825	0.237008	0.573112	0.241761
Msrb1	3670.67	-0.455184	0.106633	-4.26868	1.96636e-05	0.000877563	3.05672
Gm13772	567.348	-0.454682	0.30501	-1.49071	0.136037	0.436895	0.359623
Lrif1	700.152	-0.454532	0.110472	-4.11447	3.88072e-05	0.00150552	2.82231
Hmgb1-ps3	81.3032	-0.454282	0.310097	-1.46497	0.142929	0.447157	0.34954
Col5a3	205.424	-0.454146	0.271467	-1.67294	0.09434	0.359719	0.444037
Septin5	56.8334	-0.453484	0.328025	-1.38247	0.166828	0.48581	0.313533
Arrdc3	3578.4	-0.453417	0.143692	-3.15549	0.00160229	0.0265032	1.5767
Snrnp48	977.461	-0.452909	0.147968	-3.06085	0.00220707	0.0336014	1.47364
Stab2	100.253	-0.452781	0.333729	-1.35673	0.174867	0.497306	0.303376
Nupr1	472.257	-0.452657	0.232683	-1.94538	0.0517292	0.256334	0.591194
Phgdh	244.131	-0.452557	0.219089	-2.06563	0.0388636	0.216976	0.663588
Wnt10a	27.4087	-0.452158	0.559792	-0.807725	0.419249	0.737204	0.132412
Bex1	73.873	-0.450886	0.275271	-1.63797	0.101428	0.375252	0.425677
Gjc1	191.587	-0.45068	0.285096	-1.5808	0.113923	0.400043	0.397893
Ramp1	25.2075	-0.450534	0.557086	-0.808733	0.418669	0.736722	0.132696
Kctd18	295.099	-0.450131	0.188684	-2.38564	0.0170495	0.12898	0.889476
Cyp4a12a	4498.04	-0.45005	0.376892	-1.19411	0.232435	0.567473	0.246054
Lsm5	178.621	-0.449842	0.219465	-2.04973	0.0403912	0.222246	0.653166
Angptl3	177.338	-0.449752	0.30367	-1.48105	0.138592	0.441404	0.355163
Zfand4	37.8284	-0.44968	0.484489	-0.928153	0.353328	0.685862	0.163763
Gm49376	27.7523	-0.449342	0.487371	-0.92197	0.356544	0.687667	0.162622
Sec14l1	2913.28	-0.448873	0.13285	-3.37879	0.000728044	0.0145264	1.83784
Llph-ps2	150.605	-0.448835	0.302488	-1.48381	0.137859	0.439762	0.356782
Myom1	209.336	-0.4486	0.231438	-1.93832	0.0525845	0.258945	0.586793
Tmem45a	72.0754	-0.448576	0.494028	-0.907997	0.36388	0.694262	0.158477
Rgs3	701.66	-0.448407	0.141921	-3.15955	0.00158012	0.0262589	1.58072
Zswim4	356.364	-0.448395	0.144567	-3.10164	0.00192449	0.0303809	1.5174
Plk4	88.2309	-0.448102	0.328161	-1.36549	0.172098	0.49403	0.306247
Apoa1	48.3811	-0.447097	0.368739	-1.2125	0.225321	0.560984	0.25105
Med13l	1433.37	-0.447043	0.10242	-4.36481	1.27236e-05	0.000626992	3.20274
Dicer1	1550.27	-0.446759	0.152745	-2.92487	0.003446	0.0447853	1.34886
Gm18180	21.7036	-0.446416	0.614918	-0.725976	0.467854	0.772696	0.111991
Lama2	454.46	-0.446335	0.168562	-2.64789	0.00809955	0.0808929	1.09209
Zfp113	557.538	-0.446044	0.133904	-3.33107	0.000865124	0.0163923	1.78536
Spaar	107.861	-0.44587	0.230197	-1.93691	0.0527566	0.259231	0.586313
Gm15027	24.0398	-0.445402	0.479902	-0.92811	0.35335	0.685862	0.163763
Akip1	661.889	-0.445065	0.166731	-2.66935	0.00759973	0.0772603	1.11204
Plekhm2	1783.65	-0.444111	0.148633	-2.98796	0.00280845	0.0387719	1.41148
Slc25a27	144.689	-0.443928	0.215757	-2.05754	0.0396346	0.219896	0.657783
Rasgrp1	187.572	-0.443581	0.274432	-1.61636	0.106016	0.385	0.414539
Cfap52	71.3959	-0.443426	0.32392	-1.36894	0.171019	0.492992	0.30716
Nras	1010.26	-0.443158	0.313252	-1.4147	0.157157	0.469848	0.328043
Mok	235.241	-0.443137	0.17821	-2.4866	0.0128969	0.108307	0.965343
Idh3g	6280.32	-0.443072	0.204664	-2.16487	0.0303973	0.18651	0.729297
Nckap5	160.212	-0.443045	0.236352	-1.87451	0.0608596	0.28061	0.551896
Thbs4	70.939	-0.443037	0.395382	-1.12053	0.262489	0.601967	0.220427
Gm21897	58.4891	-0.44279	0.530683	-0.834378	0.404068	0.724515	0.139953
Tbx10	48.5336	-0.442356	0.384814	-1.14953	0.250337	0.589149	0.229775
Wipi1	1876.61	-0.442314	0.0966708	-4.57547	4.75147e-06	0.000279805	3.55315
Lrrn1	257.712	-0.442041	0.157029	-2.81503	0.00487731	0.0570425	1.2438
Il17ra	888.845	-0.441759	0.177443	-2.48958	0.0127894	0.107719	0.967708
Plekhg1	659.451	-0.44147	0.144801	-3.0488	0.00229758	0.034531	1.46179
Sh3d21	402.274	-0.441406	0.172187	-2.56352	0.0103615	0.0934843	1.02926
Bmyc	99.2074	-0.440874	0.240455	-1.8335	0.0667288	0.29673	0.527638
Sh3pxd2a	1412.59	-0.440675	0.0998766	-4.41219	1.02331e-05	0.000525262	3.27962
Nsg1	55.6147	-0.439861	0.427116	-1.02984	0.303085	0.642189	0.192337
Sctr	20.9398	-0.439519	0.513797	-0.855433	0.392312	0.716413	0.144836
Clk3	1767.47	-0.439207	0.216153	-2.03192	0.0421613	0.227353	0.643299
Asxl3	42.9302	-0.439165	0.377877	-1.16219	0.245158	0.583382	0.234047
Pappa	158.738	-0.43909	0.211897	-2.07219	0.0382476	0.215448	0.666658
Eda	76.2226	-0.438287	0.30027	-1.45964	0.144388	0.448884	0.347866
Zkscan14	233.516	-0.438181	0.186406	-2.35068	0.0187389	0.137729	0.860975
Gm47842	99.0137	-0.438128	0.349707	-1.25284	0.210263	0.542604	0.265517
Nusap1	88.0372	-0.43809	0.289929	-1.51103	0.130782	0.430332	0.366196
Gnao1	141.149	-0.437968	0.245895	-1.78112	0.0748934	0.316901	0.499076
Tnik	25.7368	-0.437966	0.480997	-0.910539	0.362538	0.693211	0.159135
Myh8	20.9484	-0.437563	0.556885	-0.785733	0.432024	0.747353	0.126474
Dpep1	3364.1	-0.436969	0.130204	-3.35602	0.000790715	0.0153094	1.81504
Fbxo16	27.713	-0.436499	0.509909	-0.856034	0.391979	0.716138	0.145003
Nek3	81.4387	-0.436077	0.310205	-1.40577	0.159793	0.473737	0.324463
Zfp414	297.978	-0.43607	0.186891	-2.33328	0.0196333	0.1418	0.848325
Samd4	198.533	-0.435765	0.242627	-1.79603	0.0724895	0.311247	0.506895
Ccdc9	968.864	-0.435557	0.11597	-3.75577	0.000172812	0.00492481	2.30761
Asns	99.7351	-0.435467	0.244212	-1.78315	0.0745615	0.315874	0.500486
Dusp10	42.6609	-0.434442	0.352769	-1.23152	0.218128	0.552018	0.258046
Thra	1684.67	-0.433902	0.128983	-3.36402	0.000768162	0.0150369	1.82284
Rtl8b	872.527	-0.433889	0.164021	-2.64532	0.00816129	0.0810573	1.09121
Synj2	104.967	-0.433447	0.246275	-1.76001	0.0784061	0.324793	0.488394
Cldn34c1	81.2051	-0.433411	0.293661	-1.47589	0.139973	0.443613	0.352996
C920006O11Rik	270.922	-0.433372	0.154389	-2.80701	0.00500039	0.0579104	1.23724
Bmp4	1229.34	-0.432151	0.222113	-1.94563	0.0516987	0.256273	0.591298
Cdc42ep3	277.208	-0.43214	0.208697	-2.07066	0.038391	0.215524	0.666504
Ell2	1942.69	-0.432136	0.165269	-2.61474	0.00892945	0.0854422	1.06833
S100a4	36.4026	-0.431969	0.682789	-0.632653	0.52696	0.809813	0.0916154
Tekt2	21.5618	-0.431501	0.602884	-0.715729	0.474159	0.77742	0.109344
Anxa2	1523.67	-0.431039	0.14537	-2.96513	0.0030256	0.0412085	1.38501
Gpr19	138.904	-0.43091	0.221648	-1.94412	0.0518816	0.256731	0.590522
Plekhh2	254.894	-0.430909	0.200273	-2.15161	0.0314282	0.190136	0.720936
Hbp1	2833.05	-0.430684	0.0859138	-5.01297	5.35958e-07	4.04591e-05	4.39298
Kdm3a	1165.3	-0.43053	0.0959742	-4.48589	7.2611e-06	0.000393319	3.40526
Gm42785	447.271	-0.43049	0.196208	-2.19406	0.0282313	0.178943	0.747285
Ubxn4	2831.16	-0.429609	0.166746	-2.57643	0.00998256	0.0913824	1.03914
Kantr	321.022	-0.429594	0.158477	-2.71076	0.00671287	0.070296	1.15307
Ramp3	279.339	-0.429572	0.247703	-1.73422	0.0828784	0.335102	0.474822
Hic2	197.746	-0.429337	0.223511	-1.92087	0.054748	0.264731	0.577196
Ifi207	159.924	-0.429158	0.346431	-1.2388	0.21542	0.54858	0.26076
Bambi	189.368	-0.428869	0.185698	-2.30951	0.0209156	0.147385	0.831546
Pecam1	1885.72	-0.428792	0.102659	-4.17685	2.95573e-05	0.00121236	2.91637
Rwdd3	172.795	-0.428626	0.183154	-2.34026	0.0192705	0.140034	0.853766
Sphk2	1150.9	-0.428373	0.139884	-3.06234	0.00219615	0.0334778	1.47524
Ephb6	71.5668	-0.427907	0.449934	-0.951043	0.341583	0.67414	0.17125
Gm4952	40.1395	-0.42778	0.366983	-1.16567	0.243749	0.581561	0.235405
Dera	1294.1	-0.4274	0.129932	-3.28942	0.00100394	0.0185267	1.7322
Cdk14	251.359	-0.427247	0.245069	-1.74337	0.0812683	0.331902	0.47899
Itgb7	42.3427	-0.427038	0.524915	-0.813538	0.41591	0.734976	0.133727
Tgfbr3	1635.56	-0.426731	0.0963658	-4.42824	9.50045e-06	0.000493884	3.30637
Rpl17-ps3	2089.43	-0.426556	0.181005	-2.35659	0.0184434	0.135964	0.866576
Atl1	62.2878	-0.425966	0.452618	-0.941114	0.346646	0.679848	0.167588
Reep6	3699.67	-0.425952	0.126091	-3.37813	0.000729798	0.0145264	1.83784
Zfp36l2	3081.85	-0.42568	0.118159	-3.60261	0.000315036	0.00766894	2.11526
Foxo3	5154.09	-0.42534	0.169338	-2.51178	0.0120123	0.103383	0.985553
Usf2	1564.74	-0.425186	0.246103	-1.72767	0.0840468	0.337806	0.471333
Cenpk	27.4452	-0.424629	0.446	-0.952083	0.341055	0.673905	0.171401
Lpl	17425.3	-0.424379	0.124033	-3.42152	0.000622727	0.013035	1.88489
Gm17555	46.742	-0.423991	0.350626	-1.20924	0.226572	0.562535	0.249851
Fars2	954.635	-0.423987	0.116904	-3.6268	0.000286951	0.00715713	2.14526
Prr13	1278.08	-0.423773	0.178002	-2.38072	0.0172789	0.13016	0.885521
Adam19	81.1253	-0.423605	0.276245	-1.53344	0.125168	0.420577	0.376154
Parvg	34.1012	-0.423345	0.616893	-0.686253	0.492553	0.787198	0.103916
Crybg1	913.357	-0.422925	0.108568	-3.89547	9.80068e-05	0.00313269	2.50408
Ogn	1226.26	-0.422845	0.159478	-2.65143	0.00801523	0.0803902	1.0948
Hspb8	163.434	-0.422816	0.210388	-2.00969	0.0444635	0.234495	0.629866
Tincr	53.1553	-0.422786	0.311202	-1.35856	0.174287	0.496483	0.304096
Tmprss2	8108.94	-0.422636	0.0821037	-5.14759	2.63854e-07	2.16452e-05	4.66464
Magi1	866.042	-0.422578	0.106148	-3.98104	6.86154e-05	0.00233523	2.63167
9130230L23Rik	39.2668	-0.422535	0.437328	-0.966173	0.333957	0.668197	0.175095
Kat7	1394.5	-0.422392	0.143376	-2.94605	0.00321859	0.0429153	1.36739
Gpi-ps	26.9132	-0.422249	0.443231	-0.952661	0.340762	0.673905	0.171401
Il17rd	344.305	-0.421961	0.160297	-2.63238	0.00847895	0.0827033	1.08248
Zdhhc2	133.158	-0.421832	0.373925	-1.12812	0.25927	0.599989	0.221857
Mindy1	3838.87	-0.421644	0.106767	-3.94918	7.84178e-05	0.00263098	2.57988
Dgkb	54.7777	-0.421559	0.344209	-1.22472	0.220681	0.554333	0.256229
Tle3	2289.69	-0.420862	0.13028	-3.23044	0.00123599	0.0217632	1.66228
Usp17la	30.6574	-0.420197	0.452729	-0.928144	0.353333	0.685862	0.163763
Lrig1	863.385	-0.420179	0.134547	-3.12292	0.00179065	0.0287477	1.5414
Setmar	171.548	-0.42014	0.192546	-2.18202	0.0291082	0.181425	0.741304
Serpina1d	2274.75	-0.420091	0.192283	-2.18476	0.0289068	0.180889	0.742588
Camk2b	160.771	-0.419947	0.255424	-1.64412	0.100152	0.372374	0.429021
4930579F01Rik	30.2873	-0.419901	0.482258	-0.870698	0.383919	0.70982	0.148851
Ing2	433.371	-0.419449	0.173509	-2.41745	0.0156295	0.12201	0.913604
Gm49339	24.9257	-0.418952	0.797017	-0.52565	0.599131	0.851309	0.0699129
Bcar3	1126.51	-0.41854	0.124237	-3.36887	0.000754768	0.0148567	1.82808
Olfr1392	42.0489	-0.418502	0.388048	-1.07848	0.280819	0.619271	0.208119
Mzb1	55.4251	-0.418428	0.38336	-1.09148	0.275063	0.614879	0.211211
Rbl2	2713.5	-0.418337	0.126579	-3.30495	0.000949926	0.0178325	1.74879
Vezt	651.786	-0.418331	0.145272	-2.87965	0.00398117	0.0496056	1.30447
Spry1	569.718	-0.418301	0.123366	-3.39072	0.000697087	0.0140927	1.85101
Hmg20b	1365.62	-0.41794	0.174392	-2.39656	0.0165498	0.126822	0.896805
Rad54l2	1597.29	-0.417726	0.150026	-2.78436	0.00536342	0.0606515	1.21716
Acer2	1102.11	-0.417531	0.154564	-2.70135	0.00690587	0.0718008	1.14387
Snx10	295.832	-0.417415	0.172171	-2.42442	0.0153329	0.12049	0.919049
Ly6c1	2207.31	-0.417281	0.112567	-3.70696	0.00020976	0.00561233	2.25086								0.22344							0.22344
9030624G23Rik	35.9953	-0.41721	0.371793	-1.12216	0.261796	0.60179	0.220555
Gm13092	83.9877	-0.417155	0.421446	-0.989818	0.322263	0.657904	0.181837
Il2rb	38.665	-0.417064	0.400327	-1.04181	0.2975	0.636725	0.196048
Cbs	5499.7	-0.416998	0.142224	-2.93199	0.00336801	0.0442455	1.35413
Setd5	2347.59	-0.416923	0.102808	-4.05534	5.00605e-05	0.00181239	2.74175
Adamts15	762.958	-0.416373	0.21345	-1.95068	0.0510948	0.254101	0.594994
Nrde2	559.233	-0.416104	0.212845	-1.95496	0.0505876	0.252262	0.598148
Slco4c1	884.954	-0.416012	0.114386	-3.63691	0.000275928	0.00697169	2.15666
Snx31	257.212	-0.415834	0.205403	-2.02447	0.0429214	0.229778	0.638692
Hilpda	50.2177	-0.41529	0.43886	-0.946293	0.343999	0.676909	0.16947
Fbxl3	2522.37	-0.414855	0.0825715	-5.02419	5.05567e-07	3.85753e-05	4.41369
Rbm17	1169.28	-0.414846	0.183744	-2.25773	0.0239623	0.160715	0.793944
Tagap	84.4223	-0.414538	0.292255	-1.41841	0.15607	0.4677	0.330033
Trafd1	1081.33	-0.414537	0.144045	-2.87783	0.00400421	0.049718	1.30349
Sim2	549.527	-0.413942	0.137509	-3.01028	0.00261007	0.0370791	1.43087
Pde3b	632.481	-0.413866	0.134149	-3.08512	0.00203473	0.031594	1.5004
Mpc1-ps	257.041	-0.413599	0.345837	-1.19594	0.231721	0.566352	0.246914
Bahcc1	719.424	-0.413269	0.187636	-2.2025	0.0276303	0.176397	0.75351
Heca	1725.89	-0.412874	0.0943139	-4.37766	1.19961e-05	0.000597363	3.22376
Irf2	750.186	-0.412722	0.207378	-1.99019	0.0465701	0.240443	0.618987
Olfr607	53.59	-0.412384	0.387091	-1.06534	0.286722	0.626409	0.203142
Sult1b1	122.991	-0.411751	0.239032	-1.72258	0.0849652	0.339559	0.469084
Mtmr14	827.17	-0.411682	0.130544	-3.1536	0.0016127	0.0266134	1.5749
Rhpn1	448.528	-0.411665	0.156791	-2.62557	0.00865052	0.0835106	1.07826
Pde9a	960.269	-0.411447	0.10723	-3.83703	0.000124529	0.00376826	2.42386
D630039A03Rik	1038.4	-0.411435	0.179248	-2.29533	0.0217139	0.150987	0.821061										0.29891
Nbl1	508.642	-0.411339	0.207786	-1.97963	0.0477454	0.24383	0.612913
Eml3	980.005	-0.411025	0.161012	-2.55276	0.0106873	0.0954527	1.02021
Lck	31.0853	-0.410825	0.475936	-0.863193	0.388031	0.71278	0.147045
Ppat	1546.11	-0.410768	0.106055	-3.87317	0.00010743	0.0033731	2.47197
Abtb1	875.991	-0.410653	0.128085	-3.2061	0.00134547	0.0231734	1.63501
Palb2	40.2705	-0.410099	0.370366	-1.10728	0.268173	0.608295	0.215885
Palm3	208.55	-0.409727	0.271665	-1.50821	0.131501	0.431538	0.364981
Srrd	187.48	-0.409536	0.175961	-2.32743	0.0199423	0.142652	0.845723
Bmp3	70.7491	-0.40929	0.286159	-1.43029	0.152634	0.461971	0.335385
Gm47441	137.91	-0.409248	0.307963	-1.32889	0.183885	0.509367	0.292969
Ly6m	23.9219	-0.409208	0.597837	-0.68448	0.493672	0.788187	0.103371
Vmn1r74	25.7275	-0.409194	0.476704	-0.858382	0.390682	0.714781	0.145827
Ldb1	2664.01	-0.408964	0.106093	-3.85478	0.000115836	0.00357379	2.44687
Ctdsp2	6261.93	-0.408956	0.10035	-4.07531	4.59525e-05	0.00169833	2.76998
Zfp358	515.225	-0.408658	0.13983	-2.92252	0.00347208	0.044992	1.34686
Hibch	1830.34	-0.4085	0.175049	-2.33363	0.0196151	0.14174	0.848508
Dyrk3	43.131	-0.408487	0.365462	-1.11773	0.263683	0.603091	0.219617
Shld2	459.953	-0.408481	0.236966	-1.7238	0.0847441	0.339361	0.469338
Egfr	2230.46	-0.40831	0.149857	-2.72466	0.0064367	0.0681714	1.1664
Col23a1	181.644	-0.407924	0.423019	-0.964316	0.334888	0.668857	0.174667
Zfp618	1074.3	-0.407707	0.913397	-0.446363	0.655335	0.879897	0.0555682
Cblc	566.836	-0.407629	0.125936	-3.23678	0.00120886	0.021472	1.66813
Dcbld2	399.608	-0.407531	0.149242	-2.73068	0.0063204	0.0675558	1.17034
G6pc	21250	-0.406773	0.230495	-1.76478	0.0776006	0.322964	0.490846
Tgif1	644.843	-0.406725	0.14452	-2.81432	0.00488813	0.0570496	1.24375
Anxa3	538.841	-0.406689	0.173067	-2.3499	0.0187786	0.137872	0.860525
Twist1	31.2386	-0.406341	0.43494	-0.934246	0.350177	0.683328	0.165371
Dffb	167.092	-0.405953	0.190153	-2.13488	0.0327709	0.194645	0.710757
Mmp14	461.431	-0.405754	0.252537	-1.60671	0.108118	0.38929	0.409726
Gpt	707.084	-0.405716	0.188508	-2.15226	0.0313772	0.189977	0.721299
Cyp2d22	2283.24	-0.405646	0.15711	-2.58193	0.00982497	0.0906086	1.04283
Gm13194	28.0675	-0.405563	0.436035	-0.930116	0.352311	0.685025	0.164294
Zfyve26	789.783	-0.405328	0.160424	-2.5266	0.0115172	0.100462	0.997997
Lig1	150.403	-0.405164	0.244225	-1.65897	0.097121	0.365608	0.436985
Olfr374	103.189	-0.405026	0.272758	-1.48493	0.137563	0.439509	0.357032
Tlcd2	141.084	-0.40495	0.250156	-1.61879	0.105492	0.383881	0.415803
Ttc17	970.189	-0.404666	0.275655	-1.46802	0.142099	0.446858	0.34983
Cir1	1341.09	-0.404122	0.095011	-4.25342	2.10528e-05	0.000930452	3.03131
Pbld1	7978.65	-0.40396	0.086333	-4.67909	2.88152e-06	0.000180949	3.74244
Ildr1	1037	-0.403825	0.0927005	-4.35623	1.3232e-05	0.000646573	3.18938
Zfp617	1023.56	-0.403802	0.120498	-3.35112	0.000804854	0.0154986	1.80971
Fam76b	669.595	-0.403281	0.11513	-3.50283	0.00046035	0.0104199	1.98214
Golga2	2446.56	-0.403186	0.0940453	-4.28715	1.80981e-05	0.0008206	3.08587
Cnp	199.559	-0.402715	0.177707	-2.26618	0.0234406	0.158414	0.800207
Tfdp2	1756.04	-0.402672	0.170854	-2.35682	0.018432	0.135964	0.866576
Tmem131l	354.833	-0.402414	0.214308	-1.87774	0.0604167	0.279298	0.553933
Parp2	463.712	-0.402384	0.163742	-2.45743	0.0139935	0.113939	0.943328
Tagln	820.454	-0.402292	0.143531	-2.80283	0.0050657	0.0585007	1.23284
Psme3ip1	871.81	-0.402202	0.142029	-2.83182	0.00462833	0.0550623	1.25915
Gstm2	1253.41	-0.40153	0.114815	-3.4972	0.00047017	0.010558	1.97642
Zfp949	510.945	-0.401507	0.152671	-2.62988	0.0085414	0.0829837	1.08101
Maf	7825.35	-0.401258	0.10954	-3.66312	0.000249163	0.00641765	2.19262
Slc43a3	1707.74	-0.40125	0.0903198	-4.44254	8.89027e-06	0.000469036	3.32879
Ppl	680.484	-0.401153	0.116778	-3.43517	0.000592187	0.0125625	1.90092
Agfg2	1260.66	-0.401007	0.119315	-3.36092	0.000776836	0.0151858	1.81856
Gnb4	212.762	-0.400938	0.176061	-2.27727	0.0227704	0.155439	0.808441
Ints2	2271.21	-0.400839	0.124573	-3.21771	0.00129219	0.0224464	1.64885
Slc7a8	5110.31	-0.400576	0.109497	-3.65832	0.000253877	0.00649682	2.1873
D930048N14Rik	679.391	-0.400162	0.165844	-2.41288	0.0158271	0.123349	0.908864
Stk39	1194.33	-0.399908	0.156046	-2.56276	0.0103843	0.0936304	1.02858
Srms	30.2245	-0.399783	0.444461	-0.899478	0.368398	0.698039	0.156121
Slc1a5	1790.57	-0.399219	0.136071	-2.93391	0.00334717	0.0440659	1.3559
Nom1	923.796	-0.399108	0.109244	-3.65338	0.000258814	0.00660628	2.18004
Ptpru	937.837	-0.398917	0.266686	-1.49583	0.134698	0.434976	0.361534
Usp43	183.274	-0.398773	0.227584	-1.7522	0.079739	0.327879	0.484286
Fdxacb1	164.118	-0.398511	0.201994	-1.97288	0.0485088	0.246496	0.60819
Cln8	547.966	-0.398436	0.244757	-1.62788	0.10355	0.380316	0.419856
Gm6192	380.454	-0.398215	0.235647	-1.68988	0.0910517	0.352004	0.453453
Zfp93	258.004	-0.398152	0.254015	-1.56744	0.117013	0.405431	0.392083
Vps35l	1585.08	-0.398131	0.154298	-2.58027	0.00987233	0.0908517	1.04167
Dbf4	104.327	-0.397881	0.242658	-1.63968	0.101073	0.374708	0.426306
Pygl	985.809	-0.397862	0.193248	-2.05881	0.0395124	0.219474	0.658616
Mylk4	23.0549	-0.397668	0.532466	-0.746843	0.455158	0.764813	0.116445
Bace2	70.7644	-0.397656	0.372738	-1.06685	0.28604	0.625786	0.203574
Kyat1	2387.39	-0.397606	0.117004	-3.39824	0.00067822	0.0138893	1.85732
Gm7102	51.6735	-0.397356	0.33976	-1.16952	0.242195	0.579229	0.237149
Zkscan17	1080.41	-0.396872	0.167932	-2.36329	0.0181135	0.134309	0.871896
Gm8318	243.79	-0.396496	0.255566	-1.55144	0.120796	0.411603	0.385521
Muc19	21.9815	-0.396283	0.507725	-0.780506	0.435093	0.749857	0.125022
Tspyl2	726.239	-0.396163	0.126841	-3.1233	0.00178835	0.0287432	1.54146
Mrc1	300.988	-0.395472	0.322357	-1.22681	0.219893	0.553736	0.256697
Sphk1	327.95	-0.395348	0.199233	-1.98435	0.0472168	0.242089	0.616026
Caps2	43.5661	-0.394985	0.387819	-1.01848	0.308451	0.647783	0.188571
Tshr	129.192	-0.394809	0.237824	-1.66009	0.0968963	0.365052	0.437645
Krt15	63.8844	-0.394629	0.417538	-0.945131	0.344592	0.677723	0.168948
Fam118a	175.044	-0.39422	0.211543	-1.86354	0.0623861	0.284886	0.545329
Ccdc85c	807.608	-0.394094	0.131883	-2.98821	0.00280617	0.0387719	1.41148
Pcnt	1338.5	-0.394027	0.135647	-2.90479	0.00367499	0.0471995	1.32606
Cntn1	56.6292	-0.393875	0.352788	-1.11646	0.264224	0.603745	0.219146
Fbxl20	2119.19	-0.393865	0.109321	-3.60283	0.000314775	0.00766894	2.11526
S100a6	442.363	-0.393833	0.209563	-1.8793	0.0602029	0.278815	0.554685
Plk2	267.08	-0.393771	0.250434	-1.57235	0.115869	0.403141	0.394543
Zbtb2	426.378	-0.393668	0.158887	-2.47766	0.0132248	0.109887	0.959055
Zfp703	529.583	-0.393484	0.189274	-2.07892	0.0376251	0.212994	0.671634
Tor3a	422.163	-0.393221	0.260713	-1.50825	0.13149	0.431538	0.364981
Lsamp	41.1589	-0.393188	0.516659	-0.76102	0.446645	0.758544	0.120019
Elk4	1172.42	-0.393041	0.130867	-3.00335	0.00267022	0.0376323	1.42444
Fbxo44	766.625	-0.393002	0.11933	-3.2934	0.000989841	0.018328	1.73688
Fzd5	759.793	-0.392988	0.105752	-3.71614	0.000202293	0.00548118	2.26113
Lpin1	5763.49	-0.392945	0.140816	-2.79049	0.00526277	0.0600396	1.22156
Trpm4	392.534	-0.392634	0.19793	-1.9837	0.0472892	0.242372	0.615517
Atxn2	1874.16	-0.392525	0.420288	-0.933943	0.350333	0.683328	0.165371
Btg3	432.594	-0.392326	0.142879	-2.74586	0.0060353	0.065384	1.18453
Pnrc1	1817.38	-0.391901	0.130014	-3.01429	0.00257581	0.0368753	1.43326
Fggy	2855.99	-0.391863	0.209123	-1.87384	0.060953	0.280882	0.551476
Sulf1	169.095	-0.391615	0.23756	-1.64849	0.0992521	0.370482	0.431233
Rbfa	799.703	-0.391155	0.172306	-2.27012	0.0232004	0.157843	0.801776
Inpp5b	3370.25	-0.391046	0.197486	-1.98012	0.0476904	0.243636	0.613258
Slc6a19	13036.3	-0.390804	0.0956553	-4.08555	4.39734e-05	0.00163798	2.78569
Rab3b	92.4267	-0.390395	0.322188	-1.2117	0.225628	0.561576	0.250591
P2rx4	1670.94	-0.390373	0.0903155	-4.32233	1.5439e-05	0.000725529	3.13934
Mmd2	30.4109	-0.390064	0.455643	-0.856072	0.391958	0.716138	0.145003
Mlxip	1431.76	-0.389837	0.149398	-2.60939	0.00907034	0.0858696	1.06616
Gm7862	59.5906	-0.389721	0.317588	-1.22713	0.219775	0.553736	0.256697
Klhl15	242.401	-0.389323	0.174222	-2.23464	0.0254412	0.167158	0.776872
Loxl4	60.4625	-0.389195	0.447576	-0.869562	0.38454	0.710397	0.148499
Washc1	813.191	-0.389139	0.12912	-3.01378	0.00258013	0.0368753	1.43326
Pkmyt1	45.2175	-0.388966	0.356318	-1.09162	0.274998	0.614879	0.211211
Tacc1	3413.9	-0.388951	0.120253	-3.23444	0.00121883	0.0215441	1.66667
Slc9a5	52.0635	-0.38876	0.345082	-1.12657	0.259923	0.600297	0.221634
Olfr393	22.8323	-0.388652	0.547075	-0.710418	0.477445	0.778961	0.108484
AI661453	995.508	-0.388595	0.1384	-2.80777	0.00498864	0.0579067	1.23727
Tmprss9	46.3434	-0.388545	0.437614	-0.887872	0.37461	0.702477	0.153368
Mmp2	183.222	-0.388347	0.405227	-0.958344	0.337889	0.671122	0.173198
Mkrn2	684.91	-0.388266	0.252628	-1.53691	0.124316	0.419057	0.377727
Col6a4	28.6201	-0.388066	0.535081	-0.725247	0.4683	0.772768	0.111951
Khdc4	2923.33	-0.387936	0.0870659	-4.45566	8.36358e-06	0.000446225	3.35045
Rbm48	231.925	-0.387818	0.172991	-2.24183	0.024972	0.164959	0.782623
Wnt9a	65.6545	-0.387661	0.358525	-1.08127	0.279578	0.618419	0.208717
Plekha7	3087.86	-0.387625	0.106978	-3.6234	0.000290755	0.00722662	2.14106
Osbpl10	421.455	-0.387421	0.186206	-2.08061	0.03747	0.212627	0.672382
Klf1	134.751	-0.387148	0.291076	-1.33006	0.1835	0.508837	0.293422
Ptprb	2093.31	-0.387141	0.133668	-2.89628	0.00377615	0.0479349	1.31935
Cldn4	535.123	-0.386028	0.172945	-2.23209	0.025609	0.167872	0.775021
Naa15	1288.25	-0.385866	0.162159	-2.37955	0.0173338	0.130435	0.884605
Gm1123	25.6481	-0.385197	0.471337	-0.817244	0.413789	0.733328	0.134702
Asap2	691.422	-0.385049	0.114769	-3.35498	0.000793695	0.0153462	1.814
6430571L13Rik	172.535	-0.384751	0.282654	-1.36121	0.173448	0.495886	0.304618
Dhtkd1	2444.85	-0.384456	0.124086	-3.09829	0.00194641	0.0305907	1.51441
Mxd1	500.12	-0.384176	0.125647	-3.05757	0.00223138	0.033797	1.47112
Vmn1r202	38.4925	-0.384004	0.415431	-0.924351	0.355303	0.686639	0.163271
Slc25a28	1433.06	-0.383769	0.101423	-3.78384	0.000154429	0.00451887	2.34497
Snd1	1951.49	-0.383152	0.111458	-3.43765	0.000586788	0.0125229	1.9023
Plaur	124.503	-0.383104	0.287821	-1.33105	0.183173	0.508267	0.293908
Fam189a2	151.735	-0.383098	0.231131	-1.65749	0.0974203	0.366055	0.436454
Rgma	207.716	-0.382816	0.188302	-2.03299	0.0420531	0.227252	0.643491
Mettl27	857.551	-0.382724	0.109477	-3.49592	0.000472436	0.0105754	1.9757
Pdk4	6262.56	-0.382715	0.643513	-0.594728	0.552025	0.823194	0.0844977
Cdc42ep5	143.441	-0.382042	0.328039	-1.16462	0.244171	0.582073	0.235022
Rassf9	181.688	-0.381932	0.229613	-1.66337	0.0962383	0.363635	0.439334
Rfx3	235.553	-0.381876	0.167178	-2.28425	0.0223568	0.153725	0.813256
Aspg	2081.21	-0.381635	0.199746	-1.9106	0.056056	0.267231	0.573113
Fsbp	25.5591	-0.381416	0.557677	-0.683936	0.494015	0.78857	0.10316
Fntb	207.002	-0.381203	0.17077	-2.23226	0.025598	0.167872	0.775021
Niban1	714.543	-0.380946	0.134566	-2.83093	0.00464123	0.05512	1.25869
Ms4a4d	36.0281	-0.380931	0.421541	-0.903662	0.366175	0.696384	0.157151
Kcmf1	2135.81	-0.380653	0.135442	-2.81044	0.00494738	0.0576463	1.23923
Ccl21d	149.001	-0.380468	0.243038	-1.56547	0.117473	0.406143	0.391321
Siah1a	619.028	-0.380332	0.16984	-2.23935	0.0251331	0.165652	0.780803
Cnppd1	2479.75	-0.380319	0.0915256	-4.15534	3.24811e-05	0.00131331	2.88163
Hoxd9	1248.96	-0.380266	0.125012	-3.04183	0.00235147	0.0351655	1.45388
Ubtd2	48.9164	-0.380134	0.392203	-0.969229	0.332431	0.666986	0.175883
Rnf169	1773.44	-0.379235	0.153573	-2.46941	0.0135336	0.111668	0.952072
Prr14	1315.99	-0.379228	0.119564	-3.17177	0.00151513	0.025357	1.5959
Klf6	1197.75	-0.378835	0.158925	-2.38374	0.0171376	0.129491	0.887759
Mocs1	1134.76	-0.378804	0.122939	-3.08124	0.00206138	0.0318683	1.49664
Nfkbil1	281.172	-0.378786	0.179262	-2.11303	0.0345981	0.201342	0.696066
Mpnd	791.962	-0.378715	0.183535	-2.06345	0.0390703	0.21753	0.66248
Tma16	309.972	-0.378301	0.154563	-2.44755	0.014383	0.116154	0.934968
Zfp386	670.479	-0.37828	0.128738	-2.93838	0.0032993	0.0435952	1.36056
Rtl8c	72.2173	-0.378009	0.280856	-1.34592	0.17833	0.501807	0.299463					0.591298
Akap6	30.7711	-0.377927	0.448482	-0.84268	0.399407	0.721828	0.141566
Glo1	3040.1	-0.377392	0.450705	-0.837337	0.402403	0.723412	0.140614
Fbxo34	483.527	-0.377293	0.150392	-2.50873	0.0121166	0.104015	0.982903
Hadhb-ps	26.5867	-0.377167	1.0181	-0.370462	0.711038	0.901118	0.0452185
Prss12	63.7092	-0.376454	0.310023	-1.21428	0.224641	0.560104	0.251731
Appl2	1798.32	-0.37632	0.162379	-2.31754	0.0204741	0.144906	0.838915
Ssh2	773.842	-0.376293	0.134062	-2.80686	0.00500269	0.0579104	1.23724
Rps27a-ps3	556.41	-0.376233	0.210081	-1.7909	0.07331	0.313189	0.504193
Pmp22	510.509	-0.376167	0.133167	-2.82479	0.0047312	0.056001	1.2518
Gm128	65.9675	-0.375976	0.311484	-1.20705	0.227414	0.563453	0.249142
Cbarp	124.452	-0.375928	0.421757	-0.891338	0.372748	0.700983	0.154293
Iqank1	72.3287	-0.375781	0.271268	-1.38528	0.165968	0.484157	0.315014
Spic	21.6662	-0.375695	0.511137	-0.735018	0.462329	0.769541	0.113768
Bmf	547.147	-0.375589	0.191701	-1.95924	0.0500845	0.250546	0.601112
Klc3	78.9652	-0.375322	0.262572	-1.4294	0.152888	0.462094	0.33527
Tbc1d4	626.334	-0.375141	0.1312	-2.8593	0.00424572	0.0519095	1.28475
Apip	315.103	-0.374571	0.252781	-1.4818	0.138393	0.440968	0.355593
Gm44578	25.064	-0.374426	0.505383	-0.740875	0.458769	0.766704	0.115372
Enox1	81.9253	-0.374396	0.311794	-1.20078	0.229837	0.565712	0.247405
Apom	1461.92	-0.373984	0.113174	-3.30451	0.000951415	0.0178368	1.74868
Rgl3	1900.74	-0.373959	0.11235	-3.32853	0.000873069	0.0165208	1.78197
Osr2	232.738	-0.37364	0.211594	-1.76584	0.0774231	0.322513	0.491453
Runx1t1	28.4204	-0.373572	0.424034	-0.880994	0.378321	0.705842	0.151292
Zfp551	39.904	-0.373374	0.456391	-0.818101	0.413299	0.733049	0.134867
Itgb5	3262.84	-0.373314	0.12044	-3.09959	0.00193786	0.0305579	1.51488
Eif2ak3	1099.4	-0.373275	0.139055	-2.68437	0.0072667	0.074677	1.12681
Rplp2-ps1	994.947	-0.373191	0.227609	-1.63961	0.101086	0.374708	0.426306
Myo1b	754.091	-0.373041	0.128935	-2.89325	0.00381274	0.0481401	1.31749
Ass1	54444.5	-0.37256	0.104345	-3.57047	0.00035634	0.00846073	2.07259
Sp2	462.912	-0.372403	0.132594	-2.8086	0.00497579	0.057835	1.23781
Rflnb	784.973	-0.372303	0.124824	-2.98263	0.00285786	0.039301	1.4056							0.546179
Cdkn2b	70.6216	-0.37207	0.316921	-1.17401	0.240389	0.576967	0.238849
Stat3	2532.45	-0.372005	0.173136	-2.14863	0.0316635	0.190895	0.719206
Aldh1l1	17856.1	-0.37192	0.107753	-3.4516	0.00055727	0.0120561	1.91879
Rps2-ps8	34.9204	-0.371884	0.384162	-0.96804	0.333024	0.66719	0.17575
Pxn	5055.96	-0.371699	0.0818674	-4.54026	5.61852e-06	0.000318952	3.49627
Cxcl13	22.1074	-0.371544	0.55693	-0.667128	0.50469	0.796017	0.0990776
Gm21244	645.524	-0.371527	0.196442	-1.89128	0.058587	0.273959	0.562314
Xdh	2607.64	-0.370965	0.149341	-2.48402	0.0129909	0.108642	0.964001
Rbfox1	54.0369	-0.370687	0.341997	-1.08389	0.278413	0.617673	0.209242
Map3k5	2422.34	-0.370476	0.190353	-1.94625	0.0516244	0.256083	0.591619
Abi3bp	256.057	-0.370226	0.163711	-2.26145	0.0237312	0.159543	0.797123
Izumo4	483.628	-0.370136	0.149521	-2.47547	0.0133061	0.110239	0.957663
Card19	456.322	-0.370105	0.173915	-2.12808	0.0333307	0.196359	0.706949
Arhgap8	113.942	-0.370082	0.273094	-1.35514	0.175372	0.498017	0.302756
Slitrk1	36.631	-0.369932	0.470013	-0.787068	0.431242	0.746364	0.127049
Dmwd	893.119	-0.36978	0.166502	-2.22087	0.0263596	0.171133	0.766667
Bbs2	751.264	-0.369637	0.177771	-2.07929	0.0375911	0.212981	0.67166
Siva1	100.282	-0.369565	0.26526	-1.39322	0.163554	0.480075	0.318691
Pla2g12a	766.024	-0.369394	0.109603	-3.37028	0.000750905	0.0148218	1.8291
Jcad	929.192	-0.369214	0.171601	-2.15158	0.0314303	0.190136	0.720936
Fry	604.149	-0.369149	0.136435	-2.70567	0.00681659	0.0711331	1.14793
Pde7a	834.932	-0.36908	0.20581	-1.7933	0.0729244	0.312294	0.505436
Cblb	588.469	-0.368973	0.10898	-3.38568	0.000710014	0.0142929	1.84488
Glrx	1581.84	-0.368843	0.0948347	-3.88933	0.000100522	0.00319866	2.49503
Septin9	1274.43	-0.368306	0.126076	-2.9213	0.0034857	0.0450949	1.34587
Iqgap3	22.7535	-0.368026	0.51537	-0.714102	0.475164	0.777538	0.109279
Ndor1	1127.52	-0.36801	0.132128	-2.78525	0.00534873	0.0605336	1.218
Thumpd2	113.36	-0.367248	0.220125	-1.66836	0.0952446	0.361517	0.441872
Tcf19	66.8118	-0.366351	0.305218	-1.20029	0.230026	0.565712	0.247405
Phf7	513.125	-0.365735	0.152314	-2.4012	0.0163415	0.125905	0.899957
Rpsa-ps10	85.4555	-0.365731	0.284631	-1.28493	0.198816	0.528559	0.276907
Apoe	8237.39	-0.365526	0.254214	-1.43787	0.150472	0.458836	0.338342
Ccdc80	383.331	-0.365412	0.685503	-0.533056	0.593995	0.848171	0.0715165
Zc3h12d	61.7912	-0.365409	0.356045	-1.0263	0.304751	0.644275	0.190928
Abi1	1800.84	-0.365388	0.108986	-3.3526	0.000800557	0.0154368	1.81144
Hspa8	56318.8	-0.36511	0.132595	-2.75357	0.00589495	0.0644735	1.19062
Urah	57.8236	-0.364833	0.368489	-0.990079	0.322136	0.657904	0.181837
Rai14	1319.91	-0.364669	0.0949374	-3.84116	0.000122457	0.00372504	2.42887
Phkg2	1127.34	-0.364568	0.0910783	-4.0028	6.25973e-05	0.00216151	2.66524
Tob1	3585.88	-0.364276	0.128671	-2.83106	0.00463937	0.05512	1.25869
Acox3	12627.9	-0.364263	0.0771871	-4.71922	2.36747e-06	0.000154125	3.81213
Trim62	161.524	-0.364224	0.206158	-1.76673	0.0772742	0.322267	0.491784
Prkab1	1653.64	-0.363895	0.0926338	-3.92832	8.55407e-05	0.00282324	2.54925								1.83784
Grhl1	64.6736	-0.363752	0.312268	-1.16487	0.244071	0.581964	0.235104
Gpx1	32124.9	-0.363737	0.101345	-3.58909	0.000331837	0.00799308	2.09729
Ckb	2209.66	-0.363651	0.0966706	-3.76176	0.000168724	0.00485707	2.31363
Klk8	21.2432	-0.363325	0.533432	-0.681109	0.495803	0.790077	0.10233
Atxn7l1	421.053	-0.363019	0.122736	-2.95773	0.00309911	0.0417346	1.3795
Slc7a1	360.307	-0.362991	0.156602	-2.31792	0.0204538	0.144906	0.838915
Nphs2	1327.85	-0.362985	0.101666	-3.57035	0.000356505	0.00846073	2.07259
Chkb	1572.63	-0.362552	0.148136	-2.44742	0.0143882	0.116154	0.934968
Ttpa	560.32	-0.362246	0.151782	-2.38661	0.0170045	0.128777	0.890163
Nkx3-1	50.132	-0.362131	0.336895	-1.07491	0.282417	0.621212	0.20676
Dysf	625.438	-0.36211	0.166901	-2.16961	0.0300362	0.185173	0.732423
Slc22a21	170.916	-0.361717	0.264808	-1.36596	0.171951	0.493973	0.306296
Cyp4f17	389.753	-0.361714	0.173594	-2.08368	0.0371892	0.211624	0.674435
Gm5791	32.3773	-0.361654	0.451715	-0.800624	0.423349	0.73954	0.131038
Gm4739	198.832	-0.361425	0.191972	-1.8827	0.0597415	0.277438	0.556834
Mnt	1027.91	-0.361147	0.148767	-2.4276	0.0151992	0.119904	0.921167
Lgr6	29.9928	-0.361038	0.438598	-0.823163	0.410415	0.730446	0.136412
Sh2d3c	514.703	-0.360901	0.136878	-2.63665	0.00837283	0.0822334	1.08495
Cbx4	793.687	-0.360871	0.132876	-2.71585	0.00661057	0.0696065	1.15735	1.91326
Gab2	990.213	-0.360658	0.109471	-3.29457	0.000985735	0.0183109	1.73729
Col20a1	77.817	-0.360621	0.404576	-0.891357	0.372738	0.700983	0.154293
Eif2b4	606.868	-0.360431	0.177637	-2.02903	0.0424552	0.22797	0.642123
Syne3	242.969	-0.36019	0.160584	-2.243	0.024897	0.164726	0.783237
Tmem183a	2037.9	-0.360088	0.094623	-3.8055	0.000141516	0.00420166	2.37658
Thsd1	117.802	-0.359926	0.239218	-1.5046	0.132428	0.432847	0.363666
Gpc6	64.9609	-0.359535	0.306624	-1.17256	0.240972	0.577876	0.238165
Card14	80.6828	-0.359249	0.316776	-1.13408	0.256762	0.597372	0.223755
Rbm3	4664.73	-0.359104	0.0987799	-3.6354	0.000277551	0.00697169	2.15666
Kcnj8	232.526	-0.359031	0.26747	-1.34232	0.179492	0.503826	0.29772
Polr2a	3870.46	-0.358823	0.0851024	-4.21636	2.48275e-05	0.00104635	2.98032
Msrb3	349.55	-0.358699	0.139026	-2.58008	0.00987769	0.0908517	1.04167
Jund	2931.58	-0.358375	0.187706	-1.90923	0.0562324	0.267666	0.572407
Fbln5	2188.59	-0.358199	0.146738	-2.44108	0.0146433	0.117242	0.930917
Foxj3	1407.67	-0.358138	0.0993318	-3.60547	0.000311587	0.00763737	2.11706
Phyh	17603.8	-0.357802	0.0792831	-4.51296	6.39297e-06	0.000357201	3.44709
Stmn1	619.97	-0.357697	0.123519	-2.89589	0.00378085	0.0479515	1.3192
Sh3glb1	3503.82	-0.357504	0.0860206	-4.15603	3.23823e-05	0.00131331	2.88163
Mmrn1	67.5751	-0.357415	0.29879	-1.19621	0.231615	0.566352	0.246914
Aatf	607.482	-0.357394	0.13464	-2.65443	0.00794418	0.0797904	1.09805
Wasf2	2202	-0.35717	0.0804488	-4.43972	9.00766e-06	0.000473469	3.32471
Sparcl1	1883.1	-0.357169	0.0955016	-3.73993	0.000184072	0.00516273	2.28712
Zfp628	339.925	-0.356954	0.167229	-2.13452	0.0328	0.194645	0.710757
Spink8	280.407	-0.356942	0.261028	-1.36745	0.171485	0.49354	0.306678
Klhl21	945.399	-0.356601	0.115689	-3.0824	0.00205341	0.0317797	1.49785
P2ry2	280.149	-0.356441	0.199243	-1.78897	0.0736191	0.313754	0.50341
Gm28035	296.509	-0.356401	0.187026	-1.90562	0.0566992	0.26862	0.570862
Hmgb2	417.596	-0.356069	0.170751	-2.08531	0.0370408	0.211287	0.675127
Smad1	468.393	-0.356058	0.130192	-2.73487	0.00624043	0.0670433	1.17364
Lgals3	841.927	-0.355986	0.544655	-0.653599	0.51337	0.800486	0.0966465
Hip1r	2220.44	-0.355909	0.113002	-3.14958	0.00163503	0.0268579	1.57093
Dnajc13	4257.21	-0.355671	0.132995	-2.67431	0.00748832	0.0762862	1.11755
Lpin3	577.01	-0.355529	0.162537	-2.18737	0.0287154	0.180261	0.744098
Utp14a	435.323	-0.355523	0.153797	-2.31164	0.0207977	0.146636	0.833758
Zfp647	32.2213	-0.355092	0.410968	-0.864038	0.387567	0.712132	0.147439
Cldn5	208.229	-0.355008	0.189339	-1.87498	0.0607948	0.280494	0.552076
Zfp599	26.947	-0.354967	0.481614	-0.737035	0.461101	0.76879	0.114192
Clip2	798.329	-0.354904	0.143164	-2.479	0.013175	0.109601	0.960185
Wdtc1	2499.04	-0.354461	0.0859824	-4.12249	3.74802e-05	0.00146534	2.83406
Scel	257.629	-0.3543	0.192598	-1.83958	0.0658304	0.293803	0.531944
Adsl	857.477	-0.354209	0.165801	-2.13635	0.0326512	0.194315	0.711495
Eva1c	57.5078	-0.354142	0.315466	-1.1226	0.261607	0.60179	0.220555
Ift122	1542.77	-0.35411	0.184474	-1.91957	0.0549127	0.264899	0.57692
Pde4c	4113.11	-0.354019	0.0730836	-4.84404	1.27228e-06	8.85105e-05	4.053
Gm3219	78.3702	-0.353923	0.400641	-0.883392	0.377024	0.704954	0.151839
Anapc7	1508.46	-0.353835	0.112763	-3.13786	0.00170184	0.0277331	1.557
Synb	31.7999	-0.353795	0.469917	-0.752888	0.451517	0.762202	0.11793
Mmp11	178.701	-0.353714	0.815938	-0.433506	0.664647	0.884346	0.0533779															0.218715
Nat2	654.537	-0.353661	0.14272	-2.478	0.0132122	0.109846	0.959214
Suox	2668.92	-0.353489	0.102656	-3.44344	0.000574373	0.0123134	1.90962
Arhgap26	619.01	-0.353274	0.183036	-1.93008	0.0535965	0.261659	0.582265
Mtg1	533.263	-0.353194	0.192907	-1.83091	0.0671142	0.297373	0.526699
Foxc1	510.33	-0.352812	0.140327	-2.51421	0.0119298	0.102985	0.987224
Nat8l	49.7427	-0.352228	0.444538	-0.792346	0.428159	0.743931	0.128467
Gatad2b	1779.19	-0.352111	0.100847	-3.49153	0.000480268	0.0107001	1.97061
Nufip1	296.453	-0.352004	0.139925	-2.51565	0.0118812	0.10269	0.98847
Cast	2060.34	-0.351812	0.164826	-2.13444	0.0328065	0.194645	0.710757
Mapk1ip1	711.58	-0.351782	0.144144	-2.44049	0.0146673	0.117294	0.930724
Tmem86a	765.261	-0.351752	0.198158	-1.77511	0.0758794	0.319359	0.49572
Dmrt2	130.89	-0.351429	0.2531	-1.3885	0.164985	0.482578	0.316432
Stx3	1449.27	-0.3508	0.0957388	-3.66414	0.000248171	0.00640371	2.19357
Gm10293	67.1807	-0.350723	0.456936	-0.767554	0.442752	0.755324	0.121867
Sh3bgrl3	1346.87	-0.350636	0.173841	-2.017	0.0436957	0.231738	0.635003
Slc2a1	1568.67	-0.349989	0.102333	-3.4201	0.000625983	0.0130839	1.88326
Cbr2	106.866	-0.349866	0.452845	-0.772595	0.439762	0.752575	0.12345
Ttll4	1656.18	-0.349718	0.195242	-1.7912	0.0732614	0.313076	0.50435
Etl4	868.796	-0.349306	0.124938	-2.79584	0.00517656	0.0593902	1.22628
Gpx4	13222.3	-0.348567	0.163297	-2.13456	0.0327973	0.194645	0.710757
Itpr2	2603.54	-0.348263	0.150218	-2.31839	0.0204282	0.144906	0.838915
Dpyd	3647.68	-0.348171	0.113868	-3.05768	0.00223056	0.033797	1.47112
Paqr3	66.5679	-0.34813	0.278979	-1.24787	0.212078	0.545011	0.263594
Rufy2	514.578	-0.348065	0.250915	-1.38719	0.165385	0.483051	0.316007
Abca8b	225.24	-0.347884	0.219531	-1.58467	0.113041	0.397939	0.400183
Zbed6	95.1935	-0.347871	0.381337	-0.912242	0.361642	0.69226	0.159731
Wdfy1	1706.28	-0.347803	0.218183	-1.59409	0.110916	0.394417	0.404044
Aqp2	5090.22	-0.347518	0.175275	-1.9827	0.0474012	0.242745	0.61485
Col4a2	5515.7	-0.347096	0.123289	-2.8153	0.00487325	0.0570425	1.2438
Gnl3	749.906	-0.346816	0.107449	-3.22774	0.00124772	0.0219155	1.65925
Nap1l5	285.61	-0.346756	0.201195	-1.72349	0.0848004	0.339361	0.469338
Lmcd1	298.998	-0.346461	0.15603	-2.22047	0.0263866	0.171229	0.766422
Zfp28	160.287	-0.34631	0.307741	-1.12533	0.260449	0.601122	0.221037									1.03914
Ttr	930.355	-0.3461	0.275422	-1.25662	0.208893	0.541249	0.266603
Idh2	13940.6	-0.345984	0.111323	-3.10792	0.00188407	0.0298757	1.52468
Cited2	1987.83	-0.34591	0.1336	-2.58915	0.00962122	0.0896548	1.04743
Cry2	1250.38	-0.345858	0.190306	-1.81738	0.069159	0.30284	0.518786
Ccdc85a	102.969	-0.345784	0.244183	-1.41608	0.156751	0.468931	0.328891
Sat1	7419.09	-0.345243	0.0911604	-3.7872	0.000152354	0.00446739	2.34995
Irak2	1015.32	-0.34519	0.150152	-2.29893	0.021509	0.150167	0.823426
Serpinb8	237.421	-0.345182	0.179751	-1.92033	0.0548156	0.264822	0.577046
Cfap54	37.8948	-0.345075	0.488279	-0.706716	0.479743	0.779806	0.108013
Gm47056	156.915	-0.344751	0.199095	-1.73159	0.0833459	0.336199	0.473404
Gfod1	110.381	-0.344644	0.251683	-1.36936	0.170888	0.492767	0.307358
Lrwd1	269.589	-0.344509	0.276057	-1.24796	0.212046	0.545011	0.263594
Lmo1	30.7878	-0.344498	0.477206	-0.721906	0.470352	0.774659	0.110889
Dact2	589.1	-0.344348	0.1559	-2.20877	0.0271907	0.174532	0.758125
4931440P22Rik	56.4273	-0.344157	0.371561	-0.926246	0.354318	0.686369	0.163442
Gm2004	39.849	-0.344155	0.395881	-0.869338	0.384662	0.710454	0.148464
Exph5	146.678	-0.344109	0.326719	-1.05323	0.292237	0.631859	0.19938
Rcl1	390.788	-0.344109	0.171412	-2.0075	0.0446964	0.235269	0.628436
Prdm1	52.8476	-0.344006	0.415744	-0.827447	0.407984	0.728224	0.137735
Asic2	37.0001	-0.343752	0.477824	-0.719411	0.471887	0.77628	0.109981
Polr1a	788.878	-0.343674	0.14952	-2.29851	0.0215325	0.150167	0.823426
Lsm10	181.188	-0.343651	0.25364	-1.35488	0.175457	0.498017	0.302756
Mob2	637.935	-0.343598	0.143351	-2.39689	0.0165347	0.126822	0.896805
Ercc5	801.788	-0.343587	0.0984059	-3.49153	0.000480259	0.0107001	1.97061
Brd7	1446.87	-0.343367	0.0977946	-3.51111	0.000446244	0.0101982	1.99148
Gm42715	1070.73	-0.343315	0.20449	-1.67889	0.0931744	0.356712	0.447682
Zfp783	49.1797	-0.343171	0.356674	-0.96214	0.335979	0.669318	0.174368
Glipr2	24.1645	-0.343157	0.547651	-0.626597	0.530924	0.811962	0.0904644
Gm20518	289.851	-0.343107	0.195713	-1.75312	0.0795821	0.327656	0.484582
H2-Q10	89.2381	-0.343087	0.305044	-1.12471	0.26071	0.60143	0.220815
Fam25c	69.3772	-0.342974	0.320211	-1.07109	0.28413	0.623723	0.205008
Osbpl9	11203.7	-0.342833	0.166533	-2.05865	0.0395277	0.219474	0.658616
Plekho1	280.565	-0.342744	0.167768	-2.04296	0.041056	0.224448	0.648884
Cklf	69.9647	-0.34264	0.470886	-0.72765	0.466828	0.77217	0.112287
Slc16a1	1045.74	-0.34239	0.267058	-1.28208	0.199813	0.530145	0.275606
Vsig10l	269.911	-0.342353	0.199059	-1.71985	0.0854594	0.34059	0.467769
C77080	2440.73	-0.342243	0.123037	-2.78162	0.00540877	0.0608733	1.21557
Mterf4	370.233	-0.341953	0.136264	-2.50948	0.0120908	0.10387	0.983512
Slc6a6	21083.1	-0.341899	0.0687067	-4.97621	6.48423e-07	4.74352e-05	4.3239
Vsig10	598.803	-0.341865	0.145993	-2.34165	0.0191986	0.139845	0.854353
Clcf1	264.252	-0.341746	0.285654	-1.19636	0.231556	0.566352	0.246914
Zfp729a	850.457	-0.341676	0.12064	-2.83219	0.00462305	0.0550623	1.25915
Gfer	591.505	-0.341451	0.132674	-2.5736	0.0100646	0.0917384	1.03745
Trim63	476.627	-0.34133	0.2093	-1.63081	0.10293	0.378388	0.422063
F2rl1	1014.13	-0.341276	0.0970107	-3.51792	0.000434943	0.0100044	1.99981
Pdcd4	1595.68	-0.340855	0.114331	-2.98132	0.00287013	0.0394317	1.40416
Arhgef4	63.4679	-0.340777	0.306446	-1.11203	0.266125	0.605943	0.217568
Fxyd1	155.222	-0.340748	0.256223	-1.32989	0.183555	0.508892	0.293374
Tbc1d15	1329.6	-0.340745	0.148746	-2.29079	0.0219754	0.152283	0.817349
Gtf2h1	1276.85	-0.340134	0.106998	-3.17889	0.0014784	0.0250076	1.60193
Gas7	129.527	-0.339922	0.302198	-1.12483	0.26066	0.601411	0.220829
Arhgef10	448.942	-0.3399	0.185274	-1.83458	0.0665679	0.296247	0.528346
Ddc	2340.49	-0.339865	0.147557	-2.30328	0.0212632	0.149464	0.825463
Prob1	1612	-0.339808	0.230034	-1.47721	0.13962	0.443282	0.35332
Vps11	1565.98	-0.33964	0.0880292	-3.85826	0.000114196	0.00353087	2.45212
Klk1b8	20.7367	-0.339571	0.5346	-0.635186	0.525307	0.808497	0.0923213
2810039B14Rik	76.2106	-0.33932	0.28763	-1.17971	0.238116	0.574229	0.240915
Inpp5k	2024.75	-0.338994	0.125797	-2.69477	0.00704365	0.0728597	1.13751
Dapk1	1939.66	-0.338976	0.116887	-2.90003	0.00373124	0.0474921	1.32338
Rapgef5	773.373	-0.338857	0.148644	-2.27966	0.022628	0.154893	0.809968							4.40613
D630045J12Rik	2104.17	-0.338392	0.0992186	-3.41057	0.000648282	0.0134612	1.87092
Mki67	48.5596	-0.338203	0.337094	-1.00329	0.315722	0.653668	0.184643
Epb41l2	858.423	-0.338097	0.141967	-2.38151	0.0172417	0.130091	0.885754
Zfp143	321.245	-0.337905	0.142829	-2.3658	0.0179914	0.133682	0.873926							2.53787
A1cf	1038.23	-0.337903	0.265253	-1.27389	0.202702	0.534436	0.272104
Mfap5	56.2756	-0.33766	0.509497	-0.662731	0.507503	0.796315	0.0989153
Mdga2	81.4097	-0.337559	0.293516	-1.15005	0.250122	0.589149	0.229775
Erf	1459.7	-0.337234	0.119621	-2.81919	0.00481454	0.0566097	1.24711
Trir	1760.37	-0.337137	0.0976424	-3.45277	0.000554857	0.0120222	1.92002
Ppm1h	1668.38	-0.336778	0.129085	-2.60896	0.0090819	0.0858696	1.06616
E130208F15Rik	49.2348	-0.336675	0.366529	-0.918549	0.358332	0.688618	0.162022
Tent5a	318.873	-0.336641	0.171099	-1.96752	0.0491238	0.24782	0.605863
Mcf2l	954.83	-0.336439	0.140133	-2.40085	0.0163569	0.125905	0.899957
Ppm1d	500.9	-0.336243	0.127295	-2.64144	0.00825538	0.0815179	1.08875
Robo1	85.893	-0.336183	0.262435	-1.28101	0.200189	0.530565	0.275262
Gm15542	775.911	-0.336108	0.264946	-1.26859	0.204586	0.537022	0.270008
Usp2	6363.04	-0.336032	0.112079	-2.99816	0.00271614	0.0380527	1.41961
Rmdn2	115.36	-0.335918	0.341994	-0.982233	0.325985	0.661573	0.179422
Rab11fip5	2835.34	-0.335884	0.149254	-2.25041	0.0244228	0.162574	0.788948
Atp1b2	670.954	-0.33588	0.167447	-2.00589	0.0448681	0.23584	0.627382
Arid1b	1933.89	-0.33581	0.0897689	-3.74083	0.000183415	0.00516273	2.28712
Asb1	457.815	-0.335709	0.221416	-1.51619	0.129472	0.428176	0.368378
Ddx54	1265.09	-0.33555	0.119719	-2.8028	0.00506605	0.0585007	1.23284
Mbip	224.337	-0.33547	0.189364	-1.77156	0.0764681	0.320791	0.493778
C130074G19Rik	11500.8	-0.335443	0.0836114	-4.01193	6.02244e-05	0.00210001	2.67778
Ppp4r1l-ps	1424.97	-0.335258	0.127479	-2.6299	0.00854094	0.0829837	1.08101
Srrm1	4067.78	-0.334722	0.109692	-3.05146	0.0022773	0.0343459	1.46413
Tmem51	880.962	-0.334721	0.159491	-2.09868	0.0358451	0.206459	0.685167
Enah	1601.15	-0.333625	0.140886	-2.36804	0.0178824	0.133152	0.875653
Ttc23	422.931	-0.33349	0.158613	-2.10254	0.0355062	0.205173	0.68788
Ranbp17	30.9685	-0.333457	0.481383	-0.692707	0.488494	0.784626	0.105337
ENSMUST00000204457.3	48.7106	-0.333181	0.399864	-0.833237	0.404711	0.725118	0.139591
Rilp	436.948	-0.333155	0.138519	-2.40512	0.0161674	0.124767	0.903899
Tle1	431.222	-0.332902	0.130622	-2.54859	0.0108161	0.0962713	1.0165
Dync1li2	2586.12	-0.33287	0.795047	-0.41868	0.67545	0.890145	0.0505394
Btbd9	805.347	-0.332669	0.683789	-0.486508	0.626607	0.865817	0.0625737
Pheta1	488.775	-0.332549	0.175801	-1.89162	0.0585416	0.273837	0.562507
Trex1	103.083	-0.332539	0.240509	-1.38265	0.166773	0.485805	0.313538
Suv39h1	322.8	-0.332297	0.152996	-2.17193	0.0298611	0.184738	0.733445
Sco2	268.594	-0.332156	0.173162	-1.91818	0.0550884	0.265168	0.576479
Xpc	1700.64	-0.332066	0.08118	-4.09049	4.30458e-05	0.00161615	2.79152
Ipcef1	522.576	-0.332057	0.193449	-1.71651	0.0860688	0.341386	0.466754
Ugt1a6b	171.272	-0.332052	0.547102	-0.606928	0.543899	0.819428	0.0864893
Zmym5	2326.74	-0.331834	0.103423	-3.2085	0.00133429	0.0230649	1.63705
Col4a1	6953.69	-0.331563	0.169931	-1.95117	0.051037	0.253968	0.59522				6.06816
Prrx1	140.853	-0.331311	0.236667	-1.3999	0.161543	0.476555	0.321887				0.816349
Eno3	263.628	-0.331286	0.163913	-2.02111	0.0432679	0.231022	0.636346
Hspb6	349.447	-0.331051	0.171559	-1.92966	0.0536485	0.261823	0.581993
Mad2l2	353.286	-0.330902	0.174551	-1.89573	0.0579957	0.272341	0.564887
Jade2	1409.54	-0.33074	0.0854082	-3.87247	0.000107738	0.00337533	2.47168
Raver2	80.7544	-0.330735	0.286671	-1.15371	0.248619	0.58826	0.23043
Herpud1	12471.7	-0.330717	0.130025	-2.5435	0.0109749	0.0971655	1.01249
Copa	9277.23	-0.330098	0.0822926	-4.01127	6.03932e-05	0.00210073	2.67763
S1pr3	555.432	-0.329797	0.145675	-2.26393	0.0235782	0.158786	0.799189
Plcb4	572.403	-0.329721	0.121813	-2.70677	0.00679411	0.0709507	1.14904
Rsbn1	740.423	-0.329613	0.120848	-2.72751	0.00638143	0.0678612	1.16838
Robo3	247.598	-0.329605	0.272992	-1.20738	0.227285	0.563232	0.249312
Rbm33	2500.28	-0.3296	0.156523	-2.10577	0.0352247	0.204128	0.690097
Map6	45.3748	-0.329494	0.419477	-0.785488	0.432167	0.74751	0.126383
Gm5373	274.848	-0.329441	0.183327	-1.79701	0.072334	0.311174	0.506996
Zfp945	602.888	-0.329328	0.140677	-2.34103	0.0192306	0.139887	0.854222
Cenpq	131.741	-0.328899	0.22467	-1.46392	0.143215	0.447157	0.34954
Lrch1	567.702	-0.328826	0.124181	-2.64795	0.00809809	0.0808929	1.09209
Zfp326	647.378	-0.328796	0.166729	-1.97204	0.0486052	0.246623	0.607966
Efcab7	61.1285	-0.328791	0.29889	-1.10004	0.271315	0.612097	0.21318
Dhx40	2484.87	-0.328776	0.0779719	-4.21659	2.48021e-05	0.00104635	2.98032
Nkx2-1	32.3034	-0.328748	0.495684	-0.663222	0.507189	0.796315	0.0989153
Rpain	561.598	-0.328505	0.174933	-1.87789	0.0603967	0.279298	0.553933
Rgs19	67.9443	-0.32829	0.416346	-0.788503	0.430403	0.74573	0.127418	1.35413
Pign	650.4	-0.328102	0.153677	-2.13501	0.0327599	0.194645	0.710757
Ubxn10	136.953	-0.328072	0.216849	-1.5129	0.130304	0.42913	0.367411
Ccbe1	394.425	-0.327804	0.174495	-1.87858	0.0603015	0.279035	0.554342					3.11631
Rrp1b	347.181	-0.327437	0.183975	-1.77979	0.0751096	0.317443	0.498335
Chd2	1902.93	-0.327275	0.216487	-1.51175	0.130597	0.42993	0.366602
Bicdl2	68.8531	-0.326967	0.287607	-1.13685	0.2556	0.596036	0.224727
Hmces	378.31	-0.326912	0.130935	-2.49676	0.0125334	0.106511	0.972605
Tinf2	458.195	-0.326835	0.140295	-2.32963	0.0198258	0.142287	0.846834
Dcn	2853.69	-0.326613	0.222803	-1.46592	0.142669	0.447157	0.34954
Ncapg2	87.2116	-0.326506	0.287476	-1.13577	0.256054	0.596506	0.224385
Ltbp4	1619.98	-0.326372	0.13044	-2.50209	0.0123464	0.105618	0.976263
4931414P19Rik	157.235	-0.326337	0.255679	-1.27635	0.20183	0.533404	0.272944
Smim5	735.248	-0.325948	0.122624	-2.65812	0.00785781	0.0792604	1.10094
Car15	2137.91	-0.325879	0.101606	-3.20729	0.00133992	0.0231265	1.63589
Akap13	2217.06	-0.3258	0.132302	-2.46254	0.0137957	0.113042	0.946761
Ppig	1783.54	-0.325569	0.139932	-2.32663	0.0199852	0.142815	0.845227
Acox1	73975	-0.32544	0.113978	-2.85529	0.0042997	0.0521105	1.28307
Lmod1	137.887	-0.32536	0.239331	-1.35946	0.174002	0.496193	0.304349
Snx29	1344.26	-0.325308	0.096882	-3.35778	0.000785709	0.015296	1.81542
Gja1	301.908	-0.324998	0.175819	-1.84848	0.0645331	0.289637	0.538147
Timp2	2565.07	-0.324803	0.135751	-2.39264	0.0167277	0.127566	0.894267
Phka2	762.763	-0.324729	0.121278	-2.67757	0.00741586	0.0757709	1.1205
Sap30bp	797.438	-0.324709	0.24263	-1.33829	0.180803	0.505695	0.296111
Srek1	2296.55	-0.32451	0.10713	-3.02912	0.00245271	0.0359225	1.44463
Rbm5	2851.22	-0.3244	0.151628	-2.13944	0.0324001	0.193936	0.712342
Slc15a1	30.8408	-0.324169	0.421795	-0.768545	0.442163	0.754773	0.122184
Smarce1	1298.09	-0.324156	0.149378	-2.17004	0.0300039	0.185137	0.732506
Apbb3	557.657	-0.323885	0.292026	-1.1091	0.267389	0.607457	0.216484
Cnnm3	899.689	-0.323485	0.144814	-2.2338	0.0254963	0.167365	0.776335
F5	125.538	-0.323385	0.356806	-0.906331	0.364761	0.695043	0.157988
Cldn3	397.974	-0.323321	0.165362	-1.95524	0.0505552	0.252243	0.598181
Erbb2	2141.69	-0.323176	0.129366	-2.49816	0.0124841	0.106403	0.973048
Fbxo30	487.146	-0.322855	0.130046	-2.48262	0.0130419	0.108941	0.962809
Sec24b	1396.28	-0.322705	0.158387	-2.03745	0.0416053	0.225885	0.646113
Cyth2	1048.64	-0.322539	0.115432	-2.7942	0.00520288	0.0596332	1.22451
Map3k3	1073.61	-0.32249	0.0897555	-3.59298	0.000326912	0.00790382	2.10216
Riok3	3057.48	-0.322436	0.130169	-2.47706	0.0132469	0.110006	0.958585
Ccdc136	87.5007	-0.322241	0.38353	-0.8402	0.400797	0.722574	0.141118
Dguok	486.313	-0.322119	0.172867	-1.86339	0.0624074	0.284886	0.545329
Arid5b	1211.31	-0.321952	0.125451	-2.56636	0.0102773	0.0929606	1.0317
Htra3	107.085	-0.321847	0.352306	-0.913544	0.360957	0.691883	0.159968
Cxcl14	332.611	-0.321816	0.15989	-2.01274	0.0441421	0.233541	0.631638
Gm4956	428.786	-0.321779	0.194538	-1.65407	0.0981138	0.367396	0.434866
Slc66a2	781.381	-0.321739	0.102164	-3.14923	0.00163699	0.0268579	1.57093
Gm47933	125.604	-0.321725	0.315312	-1.02034	0.307569	0.647629	0.188674
Alms1-ps2	27.0266	-0.321692	0.535728	-0.600478	0.548188	0.820626	0.0858549
Tdrp	946.533	-0.321682	0.155031	-2.07495	0.0379911	0.214467	0.66864
Zranb3	111.389	-0.32158	0.244741	-1.31396	0.18886	0.517731	0.285896
Ctr9	1625.99	-0.321458	0.116256	-2.76509	0.00569077	0.0628999	1.20135
Kri1	619.524	-0.321062	0.237938	-1.34935	0.177223	0.500728	0.300398
Zfp120	390.783	-0.321059	0.139592	-2.29999	0.0214488	0.149878	0.824263
Oxa1l	1831.92	-0.320809	0.136123	-2.35676	0.0184354	0.135964	0.866576
Galt	1190.49	-0.32069	0.104439	-3.07061	0.00213624	0.0328063	1.48404
Cd46	219.116	-0.320545	0.194462	-1.64837	0.0992772	0.370482	0.431233
Atrx	2341.93	-0.320277	0.115701	-2.76813	0.00563793	0.062413	1.20472
Zfp85	121.073	-0.320218	0.210588	-1.52059	0.128363	0.426434	0.370148
Dcp1b	348.119	-0.319667	0.165002	-1.93735	0.0527024	0.259231	0.586313
Wbp11	1599.79	-0.3196	0.184236	-1.73473	0.0827885	0.335102	0.474822
BC025920	116.168	-0.319553	0.233537	-1.36832	0.171213	0.492992	0.30716
Ccdc102a	83.7655	-0.319501	0.302536	-1.05608	0.290933	0.630624	0.200229
Rpf1	739.561	-0.319495	0.14985	-2.13209	0.0329991	0.195297	0.709304
4921524J17Rik	357.177	-0.31944	0.279639	-1.14233	0.253317	0.592562	0.227266
Fam71e1	78.5426	-0.31941	0.706723	-0.45196	0.651298	0.878049	0.0564814
Tmcc2	200.19	-0.319222	0.177815	-1.79525	0.072614	0.311247	0.506895
Fnip2	3197.13	-0.318868	0.140197	-2.27442	0.0229406	0.156375	0.805832
Faim	249.703	-0.318462	0.18119	-1.75762	0.0788126	0.325716	0.487161
Mas1	27.5668	-0.318459	0.570432	-0.558277	0.576655	0.837055	0.0772459
2900026A02Rik	1611.12	-0.318292	0.114697	-2.77506	0.00551917	0.0615051	1.21109
Lpar6	696.687	-0.318009	0.150036	-2.11955	0.0340443	0.199226	0.700653
Pkd1	1732.49	-0.317958	0.604331	-0.526132	0.598796	0.850918	0.0701123
Akap12	688.34	-0.317955	0.121025	-2.62719	0.00860945	0.0834599	1.07852
3110009E18Rik	30.8269	-0.317858	0.450432	-0.705674	0.480391	0.780103	0.107848
Mcam	411.756	-0.317848	0.137149	-2.31753	0.0204748	0.144906	0.838915
Peg10	28.9012	-0.317748	0.444985	-0.714065	0.475187	0.777538	0.109279
Slc25a24	188.284	-0.31753	0.188629	-1.68335	0.0923071	0.354927	0.449861
Clec10a	92.4335	-0.317501	0.593502	-0.534963	0.592676	0.847087	0.0720718
Rassf6	668.268	-0.317195	0.16339	-1.94133	0.0522179	0.257573	0.589099
Tceanc2	568.772	-0.317131	0.346974	-0.913993	0.360721	0.691883	0.159968
Pcdhgb1	26.3629	-0.317099	0.457792	-0.69267	0.488516	0.784626	0.105337
Ptpdc1	1109.92	-0.316941	0.108047	-2.93336	0.00335315	0.0441037	1.35552
Fbxo6	497.007	-0.316901	0.147127	-2.15393	0.0312456	0.189665	0.722012
Itpr1	9893.36	-0.316775	0.180565	-1.75435	0.07937	0.327174	0.485221
Pcf11	1501.46	-0.316504	0.122267	-2.58863	0.0096358	0.0897318	1.04705
Ppp4r1	1190.28	-0.316455	0.161397	-1.96072	0.0499114	0.250222	0.601675
Cavin1	1318.91	-0.316075	0.12878	-2.45438	0.0141127	0.114778	0.940142
Ttll7	92.1637	-0.316045	0.254391	-1.24236	0.214103	0.546895	0.262096
Zrsr1	878.554	-0.315848	0.122613	-2.57597	0.00999586	0.0913824	1.03914
Fh1	5187.54	-0.315554	0.0887429	-3.55582	0.000376799	0.00883889	2.0536
Hp1bp3	4229.6	-0.315524	0.101223	-3.11713	0.0018262	0.0291207	1.5358
Rnf217	376.271	-0.315063	0.163093	-1.9318	0.0533844	0.261117	0.583165
mt-Nd5	394727	-0.315007	0.168935	-1.86466	0.062229	0.284521	0.545885
Zan	82.4752	-0.314785	0.287142	-1.09627	0.272961	0.613244	0.212367
Nhej1	77.3462	-0.314679	0.270751	-1.16224	0.245136	0.583382	0.234047
Kat6b	961.096	-0.314166	0.123298	-2.54803	0.0108332	0.0962713	1.0165
Ap4b1	695.23	-0.314157	0.121569	-2.58418	0.00976108	0.0903525	1.04406
Incenp	149.567	-0.314023	0.283011	-1.10958	0.26718	0.607178	0.216684
Rab43	2396.54	-0.313998	0.227551	-1.3799	0.167618	0.487286	0.312216
Csdc2	70.5986	-0.313841	0.296749	-1.0576	0.290239	0.63002	0.200645
Mthfs	241.847	-0.313803	0.289605	-1.08355	0.278562	0.617673	0.209242
Ada	52.3085	-0.313783	0.325881	-0.962876	0.33561	0.66892	0.174626
Ermp1	2419.59	-0.313546	0.0984801	-3.18385	0.0014533	0.024701	1.60729
Agap2	121.476	-0.313523	0.240074	-1.30595	0.191571	0.521635	0.282634
Mrpl19	409.471	-0.313491	0.197062	-1.59083	0.111648	0.395723	0.402609
Clec12b	21.2125	-0.313284	0.489873	-0.639521	0.522484	0.806425	0.0934362
Pnisr	4480.81	-0.313097	0.0936303	-3.34397	0.000825883	0.0158605	1.79968
Med15	1068.72	-0.31258	0.147401	-2.12061	0.0339549	0.199045	0.701049
2700097O09Rik	489.599	-0.312504	0.165775	-1.88511	0.0594151	0.276556	0.558217
Dcaf8	7357.71	-0.312363	0.0654265	-4.77426	1.80373e-06	0.00012132	3.91607
Gm45038	63.1864	-0.312332	0.50023	-0.624377	0.53238	0.813035	0.0898906
Sertad3	176.493	-0.312242	0.216401	-1.44289	0.149053	0.457011	0.340073
Slc3a2	4859	-0.312155	0.0911596	-3.42427	0.000616458	0.0129611	1.88736
Gm20257	36.6367	-0.311933	0.379395	-0.822187	0.410971	0.730706	0.136257
Atp8b4	62.131	-0.311901	0.349816	-0.891614	0.3726	0.700983	0.154293
Zfp991	209.034	-0.311713	0.297426	-1.04804	0.294622	0.634393	0.197642
Rpsa-ps9	202.25	-0.311661	0.182662	-1.70622	0.0879675	0.344856	0.462363
Mideas	720.772	-0.311398	0.144506	-2.15491	0.0311691	0.189282	0.72289
Lysmd4	384.312	-0.311379	0.144352	-2.15708	0.0309993	0.188573	0.72452
Fkbp7	90.5272	-0.311047	0.311513	-0.998503	0.318035	0.654458	0.184118
Mfsd7a	238.205	-0.311003	0.194476	-1.59919	0.109779	0.391865	0.406863
H6pd	7476.58	-0.31099	0.0948389	-3.27914	0.00104124	0.0190184	1.72083
Trmu	424.736	-0.310929	0.179572	-1.7315	0.0833628	0.336199	0.473404
Usp48	1673.85	-0.310826	0.0931273	-3.33764	0.000844928	0.0161389	1.79213
Carmil3	105.081	-0.310697	0.259051	-1.19936	0.230386	0.565752	0.247374
Anapc16	1310.61	-0.310573	0.105068	-2.95592	0.00311734	0.0418555	1.37825												4.52944
Mustn1	77.7677	-0.310479	0.268338	-1.15704	0.247254	0.586696	0.231587
Mybbp1a	1817.11	-0.310475	0.152614	-2.03438	0.041913	0.226947	0.644075
Slc30a7	763.413	-0.310098	0.202525	-1.53116	0.125731	0.421374	0.375333
Sik3	3100.43	-0.310071	0.0837929	-3.70044	0.000215225	0.00568803	2.24504
Srsf11	4918.99	-0.310027	0.133523	-2.3219	0.0202385	0.144045	0.841503
Haus3	203.854	-0.309969	0.162752	-1.90455	0.0568386	0.26905	0.570167
Tfap2a	218.747	-0.309888	0.16963	-1.82685	0.0677225	0.298801	0.524618
Slc49a4	840.243	-0.30979	0.0990584	-3.12735	0.00176389	0.0285116	1.54498
Snhg11	5218.51	-0.309549	0.0945743	-3.27307	0.00106385	0.0193318	1.71373
BC049762	37.9138	-0.309368	0.372646	-0.830193	0.40643	0.727226	0.13833
Gask1b	97.2876	-0.309206	0.284612	-1.08641	0.277295	0.616734	0.209902
Rab3gap2	907.662	-0.309202	0.104149	-2.96883	0.00298934	0.0407538	1.38983
Flt4	405.986	-0.309111	0.159612	-1.93664	0.0527888	0.259231	0.586313
Zfp622	760.545	-0.30905	0.109568	-2.82063	0.00479296	0.0564964	1.24798
Nek7	3513.5	-0.308952	0.102601	-3.01119	0.00260222	0.0370209	1.43155
Cdc37l1	3210.8	-0.308918	0.176831	-1.74696	0.0806435	0.33011	0.481341
Nfe2l1	7041.64	-0.308721	0.107375	-2.87517	0.00403804	0.0499185	1.30174
Chadl	139.003	-0.308714	0.247991	-1.24486	0.213183	0.546276	0.262588
Ovol1	492.823	-0.308658	0.161307	-1.91348	0.0556862	0.266183	0.574819
Chst8	124.468	-0.308288	0.232028	-1.32867	0.183958	0.509367	0.292969
Tab2	3116.66	-0.308159	0.0793008	-3.88596	0.000101928	0.00322174	2.49191
Gm3365	40.8952	-0.307948	0.39634	-0.77698	0.437171	0.751232	0.124226
Cep170	182.687	-0.307847	0.204828	-1.50295	0.132851	0.433058	0.363453
Lpcat4	168.279	-0.307636	0.218511	-1.40788	0.159168	0.472674	0.325438
Sorbs3	1294.78	-0.307636	0.0896346	-3.43211	0.000598897	0.012667	1.89733
Rtn2	67.605	-0.307556	0.292323	-1.05211	0.292749	0.632181	0.199159
Aip	624.792	-0.307542	0.211122	-1.4567	0.1452	0.450618	0.346192
Helb	666.236	-0.307288	0.129916	-2.36528	0.0180166	0.1338	0.873545
Atg14	681.627	-0.30716	0.126674	-2.42481	0.0153163	0.120436	0.919243
Zfp580	106.311	-0.307148	0.253265	-1.21275	0.225224	0.560867	0.25114
Gm12338	1512.6	-0.307095	0.101754	-3.01801	0.00254438	0.0367718	1.43449
Trmt13	225.164	-0.307039	0.178807	-1.71715	0.0859514	0.341209	0.466979
Aspscr1	2147.24	-0.306893	0.118873	-2.58168	0.00983211	0.0906086	1.04283
Trf	1136.24	-0.306821	0.254242	-1.20681	0.227507	0.563584	0.249041
Cpt1c	83.4058	-0.306729	0.310184	-0.988859	0.322732	0.657986	0.181783
Zfp982	32.2237	-0.306658	0.502002	-0.610871	0.541285	0.81818	0.0871509
Ncoa4	13124.2	-0.306653	0.105499	-2.90669	0.00365276	0.0470417	1.32752
Gps2	662.283	-0.306503	0.144601	-2.11965	0.0340353	0.199226	0.700653
Cdh5	1126.6	-0.306491	0.143724	-2.13249	0.0329666	0.195268	0.70937
Lrfn3	119.13	-0.306454	0.231756	-1.32232	0.186063	0.513337	0.289597
Tmem254	4992.33	-0.306271	0.0986059	-3.10601	0.00189631	0.0300027	1.52284
Sharpin	983.676	-0.306223	0.139557	-2.19424	0.028218	0.178943	0.747285
Nid1	1537.61	-0.306165	0.132364	-2.31306	0.0207195	0.146279	0.834817
Hnrnph3	1161.81	-0.306153	0.100828	-3.03638	0.00239439	0.035434	1.45058
Rrp8	356.064	-0.306083	0.183329	-1.66959	0.0950011	0.361075	0.442402
Rps6kb1	1105.87	-0.306075	0.178925	-1.71063	0.0871498	0.343278	0.464354
Acpp	192.043	-0.306036	0.177834	-1.72091	0.0852667	0.34	0.468521
Maf1	2086.2	-0.305881	0.0906335	-3.37492	0.00073836	0.0146762	1.83339
Rsph3b	3717.28	-0.305684	0.1362	-2.24438	0.024808	0.164214	0.784589
Lsg1	660.847	-0.305677	0.1242	-2.46116	0.0138488	0.113172	0.94626
Klhdc4	562.188	-0.305623	0.148112	-2.06345	0.0390697	0.21753	0.66248
Fip1l1	1419.53	-0.305487	0.158233	-1.93062	0.0535307	0.261427	0.582649
Tet1	112.065	-0.305454	0.241521	-1.26471	0.205976	0.537675	0.26948
Ift57	818.103	-0.30544	0.130459	-2.34127	0.0192182	0.139869	0.854279
Pkhd1l1	46.35	-0.305345	0.815734	-0.37432	0.708166	0.901	0.0452751
Dyrk1b	580.551	-0.305237	0.130102	-2.34614	0.018969	0.13879	0.857641
Rtf2	1379.07	-0.304915	0.0958213	-3.18212	0.00146201	0.0247896	1.60573
Nsd3	2662.56	-0.304902	0.0904459	-3.3711	0.000748676	0.0147983	1.82979
Itgbl1	28.5349	-0.304688	0.516028	-0.590448	0.55489	0.825161	0.0834612
Kifc5b	64.8461	-0.304359	0.410899	-0.740713	0.458867	0.766778	0.11533
Rmnd5a	4442.96	-0.304351	0.0738174	-4.12303	3.73923e-05	0.00146534	2.83406
Atxn1l	1774.94	-0.304251	0.157799	-1.92809	0.0538444	0.262559	0.580773
Gm49181	64.3234	-0.304225	0.321764	-0.945494	0.344407	0.677453	0.169121
Mreg	119.583	-0.304131	0.21766	-1.39728	0.16233	0.477751	0.320799
Tlcd5	408.211	-0.303771	0.192632	-1.57695	0.114806	0.401609	0.396197
Exd1	34.5034	-0.303479	0.423154	-0.717184	0.473261	0.777015	0.109571
Nav2	1094.46	-0.303443	0.128195	-2.36703	0.0179312	0.133445	0.874697
Rab20	929.679	-0.303384	0.119903	-2.53024	0.0113985	0.0998022	1.00086
Nim1k	125.084	-0.303367	0.2239	-1.35492	0.175442	0.498017	0.302756
Aprt	1036.96	-0.303336	0.130294	-2.32809	0.0199075	0.142606	0.845861
Lrrc41	981.241	-0.303236	0.191991	-1.57943	0.114237	0.400404	0.397502
Clcn6	866.301	-0.303092	0.128949	-2.35048	0.0187495	0.137729	0.860975
Gpr182	234.784	-0.302808	0.189394	-1.59883	0.109858	0.39196	0.406759
Cyp2d26	5521.35	-0.3024	0.123747	-2.44368	0.0145381	0.1167	0.93293
Sec24d	649.175	-0.302357	0.157021	-1.92559	0.0541561	0.263123	0.579841
Gpatch11	392.099	-0.302275	0.181128	-1.66884	0.0951482	0.361344	0.442079
Ctxn3	75.0767	-0.301968	0.385985	-0.782332	0.43402	0.748483	0.125818
Dnah12	54.5943	-0.301943	0.308245	-0.979555	0.327306	0.662454	0.178844
Acta2	956.303	-0.301713	0.138107	-2.18463	0.0289156	0.180889	0.742588
Lsmem2	24.3116	-0.301668	0.517615	-0.582803	0.560026	0.828013	0.0819629
Vcam1	366.084	-0.301478	0.162288	-1.85767	0.0632162	0.286848	0.542348								1.07033			1.07033
Taf8	707.598	-0.301444	0.100822	-2.98985	0.00279113	0.038657	1.41277
Zfp592	1859.13	-0.300921	0.152765	-1.96982	0.0488585	0.247466	0.606484
Lrrc29	194.437	-0.300912	0.231593	-1.29931	0.193836	0.524249	0.280462
Pabpc1	10374.9	-0.3009	0.119841	-2.51084	0.0120445	0.103535	0.984914
Brap	3992.32	-0.300851	0.0765052	-3.93242	8.40936e-05	0.00278845	2.55464
Lrrc8d	3344.44	-0.300391	0.161085	-1.8648	0.0622091	0.284521	0.545885
Fah	10580.3	-0.300362	0.095916	-3.13152	0.00173907	0.0281745	1.55014															0.192337
Nek2	101.253	-0.300213	0.250099	-1.20037	0.229994	0.565712	0.247405
Zc3h4	1379.4	-0.300024	0.190519	-1.57477	0.11531	0.402349	0.395397
Spring1	576.511	-0.3	0.118303	-2.53586	0.0112172	0.0988207	1.00515
Rnf4	1720.53	-0.299934	0.0824451	-3.63799	0.000274776	0.00696361	2.15717
Fgfr3	1731.62	-0.299648	0.137464	-2.17982	0.0292709	0.182039	0.739837
Adat2	90.4686	-0.299599	0.267653	-1.11936	0.262988	0.602282	0.2202
Ncoa2	1755.37	-0.299477	0.104164	-2.87506	0.00403956	0.0499185	1.30174
F13b	3544.1	-0.299171	0.0934099	-3.20278	0.00136107	0.0234137	1.63053
Zfp275	377.208	-0.298915	0.128277	-2.33023	0.0197938	0.142235	0.846994
Vwa2	351.707	-0.298698	0.155257	-1.92389	0.0543681	0.263612	0.579035
Clpx	3484.03	-0.298643	0.13178	-2.26623	0.0234374	0.158414	0.800207
Gm28036	226.346	-0.298612	0.32867	-0.908547	0.363589	0.69393	0.158685
Cd93	918.859	-0.298574	0.103818	-2.87593	0.00402836	0.049887	1.30201
Rnf103	1809.55	-0.298459	0.0951365	-3.13717	0.00170589	0.0277423	1.55686
Zfp821	401.758	-0.298145	0.164961	-1.80736	0.0707056	0.306305	0.513847
Inpp4b	101.051	-0.297927	0.260762	-1.14252	0.253236	0.59247	0.227333
Mapk6	983.426	-0.297792	0.113059	-2.63395	0.00843982	0.0824917	1.08359
Adra1a	353.744	-0.297573	0.227519	-1.3079	0.190906	0.520928	0.283223
Erbin	5686.11	-0.2975	0.0865841	-3.43596	0.000590461	0.0125446	1.90154
Nin	288.683	-0.297477	0.159924	-1.86012	0.0628688	0.285789	0.543954
Prkch	438.55	-0.297475	0.159843	-1.86105	0.062737	0.285464	0.544448
Sfmbt1	786.101	-0.297468	0.109973	-2.70493	0.00683197	0.0712412	1.14727
Rbms1	1808.82	-0.297466	0.0950837	-3.12846	0.00175723	0.0284363	1.54613
Mms19	1405.61	-0.297446	0.138647	-2.14535	0.0319249	0.191739	0.71729
Krt80	501.509	-0.297436	0.139988	-2.12473	0.0336091	0.197507	0.704416
Sybu	30.1538	-0.297423	0.470688	-0.63189	0.527459	0.809964	0.091534
Dtnbp1	2072.05	-0.297416	0.0808884	-3.67687	0.000236114	0.00617114	2.20963
Dnm2	3173.96	-0.297327	0.124514	-2.38789	0.0169452	0.12854	0.890962
Dgcr8	661.18	-0.29722	0.160655	-1.85005	0.0643067	0.289255	0.53872
Polr1d	1915.61	-0.297116	0.114089	-2.60426	0.0092073	0.0866512	1.06223
Tbc1d2b	475.844	-0.296875	0.327815	-0.905618	0.365138	0.695483	0.157714
Hspa1a	774.841	-0.296864	0.166635	-1.78152	0.074828	0.316719	0.499326
Ginm1	2861.57	-0.296745	0.143536	-2.06739	0.0386972	0.216605	0.664332
Tpm2	411.376	-0.296654	0.124884	-2.37544	0.0175283	0.131342	0.881597
Acot12	8059.94	-0.29665	0.10379	-2.85818	0.00426083	0.0519095	1.28475
Arhgap25	64.3004	-0.29659	0.42033	-0.705613	0.480429	0.780103	0.107848
Angpt2	357.288	-0.296583	0.172673	-1.7176	0.0858701	0.341172	0.467026
Pawr	1066.07	-0.296392	0.178073	-1.66445	0.0960231	0.363016	0.440075
Slc38a9	689.872	-0.296314	0.16	-1.85197	0.0640305	0.288648	0.539632
Dlg3	787.885	-0.296283	0.134307	-2.20602	0.0273825	0.175525	0.755661
Cluh	6785.58	-0.296119	0.102323	-2.89395	0.00380424	0.0481192	1.31768
2310022B05Rik	1087.56	-0.295649	0.108465	-2.72575	0.00641547	0.0680481	1.16718
Foxk1	1240.44	-0.295535	0.10691	-2.76432	0.00570411	0.0629982	1.20067
Tpr	2594.01	-0.295511	0.444858	-0.664283	0.506509	0.796315	0.0989153
Zbtb22	663.931	-0.295495	0.144286	-2.04798	0.0405619	0.222718	0.652245
Nova2	134.661	-0.29545	0.240399	-1.229	0.219072	0.553215	0.257106
Spata1	68.6103	-0.295432	0.309629	-0.95415	0.340008	0.67356	0.171623
Tmem203	206.338	-0.295254	0.222453	-1.32727	0.184421	0.510195	0.292264
Utp3	818.217	-0.295212	0.118627	-2.48858	0.0128254	0.107884	0.967043
Utp14b	112.83	-0.295194	0.218681	-1.34988	0.177054	0.500448	0.300641
Scgb1c1	165.738	-0.295178	0.238843	-1.23586	0.216509	0.549844	0.25976
Ccnl1	1654.93	-0.295108	0.0973001	-3.03297	0.00242163	0.0357253	1.44702
[truncated: 12,193 more rows]

## Sheet: Table S3 Lung RNAseq
rowname	baseMean	log2FoldChange	lfcSE	stat	pvalue	padj	-log(padj)
0610009B22Rik	314.81	-0.0712406	0.152765	-0.466341	0.640971	0.89348	0.048915
0610010K14Rik	820.286	-0.0820281	0.218281	-0.375792	0.707071	0.921818	0.0353549
0610012G03Rik	696.011	-0.112761	0.214446	-0.525823	0.599011	0.877657	0.0566753
0610030E20Rik	1816.82	0.108902	0.173381	0.62811	0.529932	0.845346	0.0729653
0610040J01Rik	414.65	0.028243	0.143519	0.196789	0.843992	0.959777	0.0178297
1110002E22Rik	28.039	0.643072	0.78786	0.816227	0.41437	0.781446	0.107101
1110004F10Rik	2530.33	-0.0985424	0.117977	-0.835268	0.403567	0.775272	0.110546
1110017D15Rik	478.185	-0.0479724	0.16919	-0.283542	0.776762	0.941596	0.0261352
1110032A03Rik	1166.37	-0.0027169	0.109374	-0.0248404	0.980182	0.994603	0.00235015
1110038F14Rik	1300.1	-0.0663217	0.204216	-0.324763	0.745361	0.932049	0.0305615
1110051M20Rik	796.864	0.262898	0.130989	2.00702	0.0447473	0.289624	0.538165
1110059E24Rik	896.26	-0.0465078	0.122995	-0.378128	0.705335	0.921818	0.0353549
1110059G10Rik	744.264	-0.281724	0.154188	-1.82714	0.0676786	0.362742	0.440402
1110065P20Rik	316.407	0.193166	0.22793	0.84748	0.396727	0.77124	0.11281
1190005I06Rik	30.0982	-0.35674	0.546131	-0.653213	0.513619	0.838322	0.076589
1190007I07Rik	125.634	-0.0987717	0.236368	-0.417873	0.67604	0.910969	0.0404962
1500009L16Rik	238.638	-0.423068	0.219625	-1.92632	0.0540649	0.321897	0.492283
1500011B03Rik	519.207	-0.490804	0.198318	-2.47484	0.0133296	0.145033	0.838534
1600012H06Rik	1317.77	0.0877471	0.105932	0.828337	0.40748	0.777666	0.109207
1600014C10Rik	719.21	0.228808	0.13835	1.65384	0.0981598	0.438196	0.358332
1700001J03Rik	48.8703	-0.592969	0.417828	-1.41917	0.155849	0.539059	0.268364
1700001L19Rik	185.13	-0.0573786	0.221949	-0.258521	0.796005	0.945289	0.0244354
1700001O22Rik	19.7255	0.27986	0.655173	0.427155	0.669267	0.907573	0.0421185
1700003E16Rik	203.998	0.0696043	0.182851	0.380662	0.703454	0.921818	0.0353549
1700007K13Rik	363.568	-0.220662	0.1855	-1.18955	0.234222	0.633048	0.198563
1700010I14Rik	59.978	0.0450536	0.357579	0.125996	0.899735	0.977696	0.00979606
1700012B09Rik	83.4287	0.517166	0.378326	1.36698	0.17163	0.561454	0.250686
1700013F07Rik	84.4505	-0.0977085	0.324794	-0.300832	0.763543	0.938554	0.0275409
1700016K19Rik	377.559	-0.0246899	0.199543	-0.123733	0.901527	0.978437	0.00946703
1700017B05Rik	1178.09	-0.238463	0.240027	-0.993488	0.320472	0.718832	0.143373
1700019D03Rik	45.3646	0.469203	0.429296	1.09296	0.274412	0.677017	0.169401
1700024G13Rik	251.555	0.132813	0.20287	0.654669	0.512681	0.837811	0.076854
1700025G04Rik	639.437	0.243846	0.202931	1.20162	0.22951	0.626732	0.202918
1700028P14Rik	57.03	0.388931	0.321957	1.20802	0.227039	0.623415	0.205223
1700029I15Rik	83.6699	-0.468585	0.295555	-1.58544	0.112866	0.4633	0.334137
1700029J07Rik	367.446	-0.0634578	0.163615	-0.387848	0.698128	0.920539	0.0359577
1700030J22Rik	68.5435	0.0163154	0.329133	0.0495709	0.960464	0.99016	0.00429481
1700030K09Rik	287.905	-1.17539	0.355555	-3.3058	0.00094707	0.0259263	1.58626
1700037C18Rik	207.918	0.0383404	0.234089	0.163785	0.8699	0.968066	0.014095
1700037H04Rik	361.158	0.288847	0.212099	1.36185	0.173245	0.562315	0.25002
1700056E22Rik	21.5822	-0.270954	0.562536	-0.481665	0.630044	0.889116	0.0510415
1700066M21Rik	196.019	0.225662	0.210112	1.07401	0.282818	0.682577	0.165848
1700088E04Rik	556.959	-0.126921	0.197499	-0.642641	0.520457	0.842157	0.0746069
1700093K21Rik	20.0531	-1.38462	0.614633	-2.25276	0.0242743	0.207362	0.68327
1700094D03Rik	1234.23	-0.131341	0.157373	-0.834586	0.403951	0.775483	0.110428
1700102P08Rik	25.6951	0.132524	0.540262	0.245296	0.806227	0.948405	0.023006
1700109H08Rik	68.2356	-1.49758	0.603801	-2.48025	0.0131288	0.143661	0.842661
1700123O20Rik	879.399	0.0432719	0.119376	0.362485	0.71699	0.923948	0.0343524
1810009A15Rik	423.843	0.0206013	0.211025	0.0976248	0.92223	0.983355	0.00728975
1810010H24Rik	1533.12	-0.389523	0.161245	-2.41572	0.0157041	0.161301	0.792364
1810013L24Rik	2576.27	-0.124142	0.0967571	-1.28303	0.199483	0.595237	0.22531
1810014B01Rik	113.427	0.321	0.308511	1.04048	0.298116	0.696827	0.156875
1810020O05Rik	86.5656	-0.495227	0.292713	-1.69185	0.0906741	0.419762	0.376997
1810024B03Rik	62.7312	-0.166636	0.307866	-0.541262	0.588327	0.873473	0.0587503
1810030O07Rik	1389.85	0.111919	0.103279	1.08365	0.278518	0.679403	0.167872
1810037I17Rik	2705.11	-0.0336588	0.177359	-0.189778	0.849483	0.961685	0.0169673
1810055G02Rik	347.391	0.367892	0.166799	2.2056	0.027412	0.22115	0.655312
1810058I24Rik	2033.98	-0.0384645	0.175666	-0.218964	0.826678	0.953907	0.0204939
1810062G17Rik	40.7878	-0.0651899	0.411264	-0.158511	0.874054	0.96942	0.0134879
2010315B03Rik	506.543	0.0610873	0.214782	0.284415	0.776092	0.941596	0.0261352
2200002D01Rik	514.807	-0.143751	0.28768	-0.499692	0.617292	0.88508	0.0530176
2210016F16Rik	1105.28	0.117997	0.146995	0.802728	0.422132	0.786858	0.104104
2210016L21Rik	913.421	0.0436358	0.128006	0.340888	0.733188	0.927929	0.0324853
2210408I21Rik	177.107	0.429118	0.233793	1.83546	0.0664376	0.358899	0.445028
2210418O10Rik	1156.7	0.1277	0.110911	1.15138	0.249577	0.650253	0.186917
2300009A05Rik	267.681	-0.038765	0.184747	-0.209828	0.833802	0.956233	0.0194363
2310002L09Rik	23.0234	-0.590691	0.787555	-0.750031	0.453236	0.807044	0.0931026
2310009B15Rik	208.88	-0.118586	0.198037	-0.598807	0.549301	0.855057	0.0680048
2310011J03Rik	1107.26	0.0364844	0.140636	0.259425	0.795307	0.945289	0.0244354
2310022A10Rik	503.551	0.21517	0.150795	1.4269	0.153609	0.535196	0.271487
2310022B05Rik	3705.84	-0.174195	0.107669	-1.61788	0.105689	0.453056	0.343848
2310030G06Rik	810.503	-0.20707	0.118318	-1.75012	0.0800972	0.392314	0.406366
2310033P09Rik	458.292	0.280776	0.214022	1.3119	0.189554	0.582823	0.234463
2310034G01Rik	163.203	-0.248482	0.240449	-1.03341	0.301411	0.699668	0.155108
2310039H08Rik	414.546	-0.331349	0.216931	-1.52744	0.126652	0.490074	0.309739
2310057M21Rik	428.242	-0.0010054	0.268442	-0.0037452	0.997012	0.99896	0.00045203
2310061I04Rik	727.277	0.0279082	0.167004	0.167112	0.867282	0.967591	0.014308
2410002F23Rik	1793.05	-0.281677	0.144428	-1.9503	0.0511404	0.311602	0.5064
2410004B18Rik	791.258	-0.0385238	0.178674	-0.21561	0.829292	0.955172	0.0199183
2410004P03Rik	724.422	0.141911	0.230737	0.615033	0.538533	0.84909	0.0710463
2410039M03Rik	12636.5	-0.63697	0.253065	-2.51702	0.0118352	0.134977	0.86974
2510002D24Rik	544.076	0.0624495	0.132458	0.471467	0.637307	0.892067	0.0496026
2510009E07Rik	2178.66	0.0813078	0.129181	0.629408	0.529082	0.845187	0.0730474
2510039O18Rik	2303.38	0.0177936	0.111715	0.159276	0.873451	0.969301	0.0135415
2610002M06Rik	659.841	0.200865	0.140281	1.43188	0.152177	0.532707	0.273512
2610005L07Rik	723.56	-0.0308268	0.259285	-0.118892	0.905361	0.979684	0.00891398
2610008E11Rik	963.183	0.00014127	0.167758	0.00084209	0.999328	0.999758	0.00010497
2610021A01Rik	258.321	0.442378	0.331423	1.33478	0.181947	0.574088	0.241022
2610028H24Rik	1831.78	-0.333792	0.165934	-2.01159	0.0442633	0.288362	0.540062
2610044O15Rik8	782.044	-0.106485	0.157498	-0.676106	0.498973	0.831744	0.0800104
2610507B11Rik	5866.36	0.278005	0.173252	1.60463	0.108576	0.457697	0.339422
2610528J11Rik	150.973	-0.222432	0.266589	-0.83436	0.404078	0.775521	0.110407
2700049A03Rik	216.849	-0.0915462	0.181685	-0.503873	0.61435	0.884029	0.0535333
2700062C07Rik	263.976	-0.0410639	0.182333	-0.225214	0.821813	0.952221	0.0212621
2700097O09Rik	329.356	-0.224384	0.161352	-1.39065	0.164332	0.552744	0.257476
2700099C18Rik	56.6234	0.253086	0.352472	0.718031	0.472738	0.816896	0.0878332
2810004N23Rik	654.632	0.143299	0.129371	1.10766	0.26801	0.67035	0.173699
2810021J22Rik	210.965	-0.568389	0.239705	-2.3712	0.0177304	0.172762	0.762551
2810025M15Rik	2119.2	-0.711391	0.319436	-2.22702	0.0259459	0.214867	0.66783
2810039B14Rik	89.5157	-0.0269489	0.26963	-0.099948	0.920386	0.982933	0.00747609
2810408A11Rik	48.4642	-0.295136	0.389673	-0.757395	0.448814	0.80328	0.095133
2900026A02Rik	3157.12	-0.0240004	0.0973702	-0.246487	0.805306	0.948161	0.0231177
3000002C10Rik	78.2889	0.651649	0.278877	2.33669	0.0194553	0.181729	0.740576
3110001I22Rik	49.1308	-0.228818	0.464965	-0.492118	0.622636	0.886457	0.0523421
3110009E18Rik	52.1967	-0.35206	0.318351	-1.10589	0.268775	0.670952	0.173309
3110040N11Rik	215.095	0.245906	0.257227	0.955987	0.339079	0.731383	0.135855
3110053B16Rik	71.7056	-0.130261	0.275865	-0.472191	0.636791	0.892067	0.0496026
3110082I17Rik	254.452	0.352271	0.238018	1.48002	0.138868	0.511609	0.291062
3425401B19Rik	60.5939	-0.0597596	0.417066	-0.143286	0.886065	0.972993	0.0118904
3830406C13Rik	893.497	0.571993	0.200871	2.84756	0.00440564	0.0705929	1.15124
4632415L05Rik	875.149	-0.122124	0.161027	-0.758406	0.448208	0.803136	0.095211
4833420G17Rik	2725.92	-0.276716	0.0998339	-2.77176	0.00557535	0.082876	1.08157
4833439L19Rik	3882.37	0.0888226	0.0990662	0.896598	0.369933	0.753917	0.122677
4921507P07Rik	47.6101	-0.291344	0.424926	-0.685636	0.492943	0.828105	0.0819145
4921524J17Rik	536.035	0.182884	0.220345	0.829991	0.406544	0.776882	0.109645
4921536K21Rik	30.9679	0.0958056	0.407005	0.235392	0.813905	0.950462	0.0220655
4930404N11Rik	120.521	0.06478	0.30238	0.214234	0.830365	0.955377	0.019825
4930430F08Rik	170.112	0.197165	0.195377	1.00915	0.312903	0.71056	0.148399
4930431P19Rik	81.211	0.164136	0.29671	0.553185	0.580136	0.871048	0.0599579
4930444P10Rik	48.7544	0.357605	0.371832	0.96174	0.33618	0.729699	0.136856
4930453N24Rik	1692.41	-0.271234	0.152444	-1.77923	0.0752014	0.379295	0.421022
4930474N05Rik	18.5175	-0.792362	0.552513	-1.43411	0.151542	0.531935	0.274141
4930503L19Rik	751.928	0.249876	0.157155	1.59	0.111836	0.460915	0.336379
4930522L14Rik	244.554	-0.257049	0.211289	-1.21657	0.223767	0.620745	0.207086
4930523C07Rik	3911.7	-0.17831	0.189421	-0.941341	0.34653	0.737678	0.132133
4930526A20Rik	46.7733	0.305589	0.381955	0.800065	0.423673	0.78789	0.103535
4930550C14Rik	101.984	0.176805	0.267884	0.660007	0.509249	0.836449	0.0775603
4930562C15Rik	227.577	-0.525097	0.319703	-1.64246	0.100496	0.443315	0.353288
4930563E22Rik	31.7879	0.132966	0.464682	0.286144	0.774768	0.94093	0.0264425
4930578G10Rik	24.8949	-0.13209	0.492704	-0.268092	0.788629	0.944406	0.0248411
4930579G24Rik	151.32	0.340126	0.259549	1.31045	0.190043	0.583712	0.233801
4931406C07Rik	1673.43	0.285332	0.108531	2.62903	0.00856282	0.1096	0.96019
4931414P19Rik	202.073	-0.0702606	0.393969	-0.178341	0.858456	0.964745	0.0155875
4931428F04Rik	108.212	0.517632	0.26976	1.91886	0.055002	0.324437	0.48887
4931440P22Rik	100.142	-0.423484	0.253466	-1.67078	0.0947659	0.429068	0.367474
4932438A13Rik	1525	-0.239576	0.168599	-1.42098	0.155321	0.537839	0.269348
4933427D14Rik	306.561	-0.0424591	0.329277	-0.128946	0.8974	0.977382	0.00993562
4933434E20Rik	1099.71	-0.0241405	0.122289	-0.197405	0.843511	0.959655	0.017885
5031439G07Rik	1999.42	-0.0077803	0.125358	-0.0620651	0.950511	0.987732	0.00536088
5430403G16Rik	166.449	0.0973546	0.22085	0.440818	0.659345	0.902399	0.0446012
5430437J10Rik	73.4935	1.063	0.488395	2.17651	0.029517	0.230518	0.637296
5730409E04Rik	754.277	0.0310676	0.137779	0.225489	0.821599	0.952045	0.0213425
5730455P16Rik	721.481	-0.155107	0.139425	-1.11247	0.265935	0.668204	0.175091
5730480H06Rik	415.528	-0.403218	0.184286	-2.18799	0.02867	0.226431	0.645064
5730507C01Rik	79.824	0.39471	0.289537	1.36325	0.172805	0.562315	0.25002
5830417I10Rik	334.09	0.0446203	0.312343	0.142857	0.886403	0.973108	0.0118388
6030458C11Rik	843.967	0.160378	0.232846	0.688772	0.490967	0.827021	0.0824834
6330403K07Rik	69.965	0.242262	0.30917	0.783589	0.433281	0.793608	0.100394
6330549D23Rik	21.8664	0.854114	0.520186	1.64194	0.100602	0.443315	0.353288
6430548M08Rik	4131.66	-0.444178	0.199986	-2.22104	0.026348	0.216657	0.664228
6430550D23Rik	25.6782	-0.560101	0.498026	-1.12464	0.260741	0.662398	0.178881
6720489N17Rik	125.016	0.202349	0.228631	0.885044	0.376133	0.758527	0.120029
6820408C15Rik	357.108	0.0874285	0.191001	0.457739	0.64714	0.896232	0.0475794
6820431F20Rik	5657.39	-0.190472	0.146982	-1.29588	0.195015	0.589568	0.229466
8030462N17Rik	841.9	-0.221198	0.135383	-1.63387	0.102286	0.445547	0.351106
9030025P20Rik	506.73	-0.0836658	0.157418	-0.531489	0.59508	0.876526	0.0572354
9030624G23Rik	72.6623	-0.21577	0.280435	-0.76941	0.44165	0.79854	0.0977031
9130008F23Rik	93.0814	-0.203438	0.287012	-0.708814	0.47844	0.820693	0.0858192
9130019O22Rik	156.265	0.673255	0.282031	2.38717	0.0169787	0.168527	0.77333
9130023H24Rik	171.077	0.436884	0.218774	1.99696	0.0458293	0.29403	0.531608
9130230L23Rik	168.588	0.560249	0.212212	2.64005	0.00828944	0.106812	0.971382
9130401M01Rik	405.876	-0.0036183	0.180092	-0.0200916	0.98397	0.995553	0.00193548
9330102E08Rik	28.9401	0.169584	0.486639	0.348479	0.72748	0.926668	0.033076
9330159F19Rik	256.204	-0.192545	0.300689	-0.640347	0.521947	0.84287	0.0742393
9430015G10Rik	350.784	0.123664	0.183335	0.674523	0.499979	0.831953	0.0799014
9430038I01Rik	270.707	-0.0512135	0.193544	-0.264608	0.791311	0.945	0.0245682
9530053A07Rik	117.779	-0.047775	0.286366	-0.166832	0.867502	0.96762	0.0142954
9530068E07Rik	6547.35	0.0253803	0.109261	0.23229	0.816313	0.950865	0.0218811
9530077C05Rik	114.912	-0.0218839	0.244111	-0.0896473	0.928568	0.98416	0.00693423
9930012K11Rik	798.701	-0.50679	0.177543	-2.85446	0.00431105	0.0696697	1.15696
9930021J03Rik	680.916	0.0664333	0.206335	0.321968	0.747477	0.93322	0.0300162
9930104L06Rik	745.131	0.311641	0.198013	1.57384	0.115523	0.469076	0.328757
9930111J21Rik2	551.63	-0.0959851	0.234116	-0.409988	0.681814	0.912864	0.0395942
A030005L19Rik	57.4676	-0.887527	0.394637	-2.24897	0.0245144	0.208488	0.680919
A130010J15Rik	139.706	0.199266	0.314074	0.634457	0.525783	0.843767	0.0737776
A2ml1	441.608	-0.699818	0.40075	-1.74627	0.0807638	0.393786	0.40474
A330044P14Rik	29.951	-0.505502	0.466806	-1.0829	0.278855	0.679901	0.167554
A3galt2	69.0272	-0.490251	0.467064	-1.04964	0.293881	0.693887	0.158712
A430005L14Rik	592.545	0.0254503	0.20533	0.123948	0.901356	0.978437	0.00946703
A430033K04Rik	248.857	-0.0878331	0.178799	-0.491239	0.623258	0.886457	0.0523421
A4galt	3220.93	0.0318366	0.173687	0.183298	0.854564	0.963331	0.0162245
A530064D06Rik	48.4288	0.289274	0.368741	0.78449	0.432752	0.793551	0.100425
A530084C06Rik	69.135	0.132613	0.324341	0.408871	0.682634	0.913241	0.0394146
A630001G21Rik	312.816	0.192759	0.260628	0.739594	0.459546	0.810236	0.0913885
A630089N07Rik	156.848	0.28382	0.241789	1.17383	0.240461	0.640384	0.19356
A730046J19Rik	26.3157	0.149652	0.579858	0.258084	0.796342	0.94531	0.0244257
A730049H05Rik	101.116	0.0152992	0.313963	0.0487294	0.961135	0.990293	0.00423611
A830018L16Rik	60.2052	0.198388	0.359193	0.552316	0.580732	0.871048	0.0599579
A930004D18Rik	141.672	0.526732	0.300134	1.75499	0.0792614	0.390396	0.408495
A930007A09Rik	123.034	0.0778439	0.297342	0.261799	0.793476	0.945156	0.0244967
A930033H14Rik	41.9488	0.69384	0.440113	1.5765	0.11491	0.467405	0.330306
AA414768	65.342	-0.120198	0.319209	-0.376549	0.706509	0.921818	0.0353549
AA467197	135.663	-0.0083709	0.483521	-0.0173123	0.986187	0.995777	0.00183773
AA986860	4141.19	-0.207906	0.157122	-1.32321	0.185766	0.578962	0.23735
Aaas	442.974	-0.263413	0.208226	-1.26503	0.20586	0.602649	0.219936
Aacs	880.782	1.31691	0.634678	2.07492	0.037994	0.263729	0.578843
Aagab	826.674	0.0794122	0.152017	0.522389	0.601399	0.877678	0.0566647
Aak1	2217.51	-0.201539	0.103069	-1.95538	0.0505384	0.30879	0.510337
Aamdc	753.169	-0.145561	0.164577	-0.884458	0.376449	0.758717	0.11992
Aamp	5564.53	-0.0568294	0.150921	-0.376551	0.706507	0.921818	0.0353549
Aar2	963.086	-0.0562076	0.145792	-0.385534	0.699842	0.920818	0.0358264
Aard	484.823	0.265808	0.166935	1.59228	0.111321	0.460272	0.336985
Aars	2685.08	0.147069	0.132999	1.10579	0.268817	0.670952	0.173309
Aars2	388.278	0.0309587	0.144164	0.214747	0.829965	0.955377	0.019825
Aarsd1	870.269	-0.180173	0.175745	-1.0252	0.305271	0.703185	0.152931
Aasdh	359.331	-0.052008	0.156637	-0.332029	0.739867	0.930124	0.0314592
Aasdhppt	648.074	0.0592072	0.12103	0.489196	0.624703	0.886705	0.0522207
Aass	212.034	-0.152208	0.184207	-0.826291	0.408639	0.77818	0.10892
Aatf	467.329	-0.268033	0.187372	-1.43049	0.152577	0.533698	0.272705
Aatk	1069.03	0.170947	0.133984	1.27588	0.201998	0.598793	0.222723
AB124611	338.838	0.032581	0.328323	0.0992344	0.920952	0.983116	0.00739536
Abat	387.538	-0.867666	0.246642	-3.51792	0.00043495	0.0147719	1.83056
Abca1	3252.31	-0.57936	0.239911	-2.4149	0.0157397	0.161301	0.792364
Abca14	21.2782	-0.540916	0.821218	-0.658675	0.510104	0.836539	0.0775141
Abca17	59.5183	-0.268901	0.382137	-0.703676	0.481634	0.82215	0.0850491
Abca2	1196.68	0.144252	0.137146	1.05181	0.292885	0.692383	0.159653
Abca3	13390.9	-0.384622	0.110198	-3.49027	0.00048253	0.0159306	1.79777
Abca4	354.382	-0.400432	0.255573	-1.5668	0.117161	0.472522	0.325578
Abca5	1679.52	-0.164833	0.159309	-1.03467	0.300822	0.699486	0.155221
Abca6	102.673	-1.2082	0.254351	-4.75015	2.0327e-06	0.00022827	3.64155
Abca7	2081.6	0.138139	0.129766	1.06452	0.287091	0.687542	0.162701
Abca8a	4460.46	0.672224	0.201927	3.32904	0.00087145	0.0245104	1.61065
Abca8b	1199.91	0.134938	0.13274	1.01656	0.309362	0.707949	0.149998
Abca9	357.97	0.0980296	0.27774	0.352955	0.724122	0.925545	0.0336026
Abcb10	865.657	0.0874205	0.130088	0.672012	0.501576	0.833211	0.0792452
Abcb1a	1633.64	-0.0322342	0.128619	-0.250617	0.802111	0.947048	0.0236279
Abcb1b	246.329	-0.390014	0.224039	-1.74083	0.0817135	0.394837	0.403582
Abcb4	74.1838	-0.413627	0.358572	-1.15354	0.248689	0.649811	0.187213
Abcb6	607.879	-0.515792	0.300815	-1.71465	0.0864094	0.407419	0.389958
Abcb7	729.309	0.0272602	0.138057	0.197456	0.84347	0.959655	0.017885
Abcb8	440.726	-0.18848	0.201675	-0.934571	0.350009	0.740481	0.130486
Abcb9	360.403	0.0491289	0.178386	0.275408	0.783003	0.942641	0.0256535
Abcc1	1114.47	0.302483	0.202497	1.49377	0.135237	0.504881	0.296811
Abcc10	431.085	-0.114108	0.164989	-0.691611	0.489182	0.826197	0.0829161
Abcc3	2123.27	-0.324607	0.149573	-2.17022	0.0299901	0.232559	0.633467
Abcc4	390.246	-0.688399	0.185199	-3.71708	0.00020154	0.00849511	2.07083
Abcc5	3079.33	0.0697084	0.243382	0.286416	0.77456	0.940908	0.0264528
Abcc6	20.0291	0.445317	0.728607	0.611189	0.541074	0.850978	0.0700817
Abcc8	45.3716	-1.22274	0.672044	-1.81943	0.0688462	0.367043	0.435283
Abcc9	437.839	0.471619	0.183542	2.56954	0.0101834	0.123025	0.910005
Abcd1	1843.86	0.166952	0.0976651	1.70943	0.0873705	0.410494	0.386694
Abcd2	552.026	0.0134691	0.147115	0.0915544	0.927052	0.983872	0.00706125
Abcd3	5036.68	-0.125327	0.127358	-0.984057	0.325088	0.722965	0.140883
Abcd4	739.931	0.0782813	0.11652	0.671829	0.501692	0.833265	0.0792167
Abce1	2058.9	0.281664	0.128548	2.19112	0.0284429	0.225797	0.646282
Abcf1	3074.67	0.106493	0.133898	0.79533	0.426422	0.789755	0.102507
Abcf2	1950.1	0.113007	0.106844	1.05769	0.290197	0.690379	0.160912
Abcf3	1516.16	0.0420158	0.141038	0.297905	0.765776	0.938837	0.0274099
Abcg1	2212.57	0.0441486	0.134991	0.32705	0.74363	0.931892	0.0306343
Abcg2	3175.04	-0.640052	0.164061	-3.9013	9.5676e-05	0.00490657	2.30922
Abcg3	225.402	0.660516	0.296641	2.22665	0.0259703	0.214867	0.66783
Abcg4	27.1275	0.659177	0.544379	1.21088	0.225942	0.623071	0.205462
Abhd1	141.013	0.00116139	0.229116	0.00506901	0.995956	0.998719	0.0005567
Abhd10	464.494	-0.133256	0.162044	-0.82235	0.410878	0.780029	0.107889
Abhd11	1143.21	-0.164996	0.159427	-1.03493	0.3007	0.699465	0.155234
Abhd11os	53.9184	0.285586	0.349657	0.81676	0.414065	0.781446	0.107101
Abhd12	2022.7	0.0699591	0.189654	0.368878	0.712219	0.922837	0.0348751
Abhd12b	55.7326	-0.0500992	0.327875	-0.1528	0.878556	0.970827	0.012858
Abhd13	1151.63	-0.0391294	0.117092	-0.334176	0.738246	0.929453	0.0317724
Abhd14a	322.039	0.0080548	0.190936	0.0421859	0.966351	0.990678	0.00406761
Abhd14b	2115.23	-0.0970551	0.099676	-0.973706	0.330203	0.726307	0.13888
Abhd15	81.7483	-0.309557	0.288052	-1.07466	0.282529	0.682516	0.165887
Abhd16a	2549.52	0.193356	0.101205	1.91053	0.0560645	0.326848	0.485654
Abhd17a	1838.33	-0.151938	0.230824	-0.658243	0.510382	0.83659	0.0774876
Abhd17b	1449.95	-0.0870603	0.13434	-0.64806	0.516946	0.839247	0.0761104
Abhd17c	2849.75	0.0640982	0.0929197	0.689823	0.490305	0.826471	0.0827724
Abhd18	354.165	-0.499858	0.208544	-2.39689	0.0165348	0.16605	0.779762
Abhd2	7467.35	-0.130487	0.126293	-1.03321	0.301504	0.699668	0.155108
Abhd3	157.938	-0.0839717	0.272538	-0.30811	0.757999	0.93667	0.0284133
Abhd4	2925.75	-0.136545	0.10442	-1.30766	0.190988	0.584862	0.232946
Abhd5	1779.06	0.0495689	0.134379	0.368875	0.712221	0.922837	0.0348751
Abhd6	184.286	0.414359	0.203719	2.03397	0.0419545	0.27858	0.55505
Abhd8	633.386	0.312439	0.142399	2.19411	0.0282277	0.224836	0.648134
Abi1	4182.96	0.00887405	0.143121	0.062004	0.95056	0.987732	0.00536088
Abi2	797.265	0.0818148	0.125142	0.653778	0.513255	0.838084	0.0767123
Abi3	2016.71	0.412424	0.163167	2.52763	0.0114837	0.133039	0.876019
Abi3bp	2192.72	-0.137939	0.143068	-0.964153	0.334969	0.729226	0.137138
Abitram	261.085	0.437292	0.209252	2.08979	0.0366368	0.259807	0.585349
Abl1	3278.52	0.0711501	0.130999	0.543133	0.587038	0.872748	0.0591112
Abl2	1225.51	-0.235039	0.116378	-2.0196	0.0434244	0.285141	0.544941
Ablim1	6108.36	-0.320633	0.131031	-2.447	0.0144053	0.153094	0.81504
Ablim2	246.043	-0.300325	0.296775	-1.01196	0.311557	0.709805	0.148861
Ablim3	2281.19	0.0975435	0.117353	0.8312	0.405861	0.776444	0.10989
Abr	3108.42	-0.234367	0.147145	-1.59276	0.111213	0.460075	0.337172
Abra	168.794	-1.14949	0.364009	-3.15786	0.0015893	0.0378504	1.42193
Abracl	1401	0.322866	0.228534	1.41277	0.157723	0.542491	0.265607
Abraxas1	208.122	-0.0908733	0.220153	-0.412774	0.679772	0.912044	0.0399843
Abraxas2	1104.74	0.0889864	0.120131	0.740741	0.45885	0.809691	0.0916807
Abt1	578.068	-0.253051	0.202594	-1.24906	0.211645	0.609491	0.215033
Abtb1	2331.53	-0.435086	0.14226	-3.05838	0.00222536	0.0459559	1.33766
Abtb2	162.866	0.168888	0.203862	0.828445	0.407419	0.777666	0.109207
Acaa1a	4947.18	-0.17541	0.139491	-1.2575	0.208571	0.605905	0.217596
Acaa1b	359.61	-0.121767	0.22701	-0.536395	0.591685	0.87447	0.0582549
Acaa2	4818.15	-0.137353	0.191956	-0.715544	0.474273	0.817739	0.0873853
Acaca	1631.48	-0.293978	0.129504	-2.27004	0.0232054	0.200909	0.697001
Acacb	1449.21	-0.266692	0.220745	-1.20815	0.226991	0.623415	0.205223
Acad10	490.673	0.100527	0.146832	0.684643	0.493569	0.828178	0.0818762
Acad11	709.601	0.177268	0.223961	0.791511	0.428646	0.791492	0.101553
Acad12	596.282	-0.12636	0.176563	-0.715668	0.474197	0.817699	0.0874063
Acad8	1205.44	-0.227838	0.101696	-2.24038	0.0250664	0.210736	0.676262
Acad9	1283.9	0.0134142	0.122019	0.109935	0.912461	0.981039	0.00831385
Acadl	5951.53	-0.0214952	0.0971237	-0.221317	0.824845	0.953327	0.0207583
Acadm	3522.94	0.0223106	0.215816	0.103378	0.917663	0.982304	0.00775416
Acads	576.133	0.0440466	0.157933	0.278894	0.780326	0.942641	0.0256535
Acadsb	4092.43	-0.295025	0.1602	-1.8416	0.0655338	0.356646	0.447763
Acadvl	3319.81	-0.221862	0.169991	-1.30514	0.191846	0.585311	0.232613
Acap1	419.09	0.0747109	0.197307	0.378652	0.704946	0.921818	0.0353549
Acap2	4093.81	-0.213427	0.171555	-1.24407	0.213473	0.611713	0.213452
Acap3	1108.07	0.327488	0.125379	2.61198	0.00900184	0.113333	0.945642
Acat1	2585.77	0.0488145	0.130608	0.373749	0.708591	0.921818	0.0353549
Acat2	1299.88	-0.230693	0.113031	-2.04097	0.0412542	0.276435	0.558406
Acbd3	1433.3	0.149823	0.174926	0.856497	0.391723	0.767882	0.114706
Acbd4	1556.15	-0.408053	0.19026	-2.14472	0.0319753	0.240557	0.618782
Acbd5	2792.1	0.0946359	0.152184	0.621852	0.534039	0.847794	0.0717098
Acbd6	1267.29	-0.131218	0.182651	-0.718408	0.472506	0.816706	0.0879342
Accs	377.77	-0.254812	0.218093	-1.16836	0.242661	0.643222	0.191639
Acd	854.077	0.0387028	0.169909	0.227785	0.819814	0.95127	0.0216963
Ace	57539.1	0.314758	0.160662	1.95914	0.0500967	0.307312	0.512421
Ace2	612.995	-0.109459	0.14073	-0.777796	0.436689	0.794291	0.10002
Ace3	142.501	0.429362	0.300809	1.42736	0.153477	0.535011	0.271637
Acer1	21.6273	-0.387092	0.495533	-0.781163	0.434707	0.793608	0.100394
Acer2	12464.2	0.266251	0.189608	1.40422	0.160254	0.545749	0.263007
Acer3	1845.26	0.0627857	0.159034	0.394793	0.692995	0.919306	0.0365399
Ache	65.0722	1.18437	0.333221	3.55429	0.000379	0.0135917	1.86672
Acin1	5582.73	-0.11449	0.0874629	-1.30901	0.19053	0.584378	0.233306
Ackr1	19.8861	-0.228183	0.722179	-0.315965	0.752029	0.935703	0.028862
Ackr2	2273.94	0.390112	0.189833	2.05503	0.0398761	0.271098	0.566874
Ackr3	1080.77	0.0116315	0.302876	0.0384036	0.969366	0.991363	0.00376747
Ackr4	122.744	0.258654	0.286657	0.902309	0.366893	0.753121	0.123135
Acly	5038.07	0.144872	0.163714	0.884908	0.376206	0.758576	0.120001
Aco1	1802.42	0.115336	0.12348	0.934039	0.350284	0.740481	0.130486
Aco2	5147.32	0.0665807	0.211645	0.314587	0.753075	0.935933	0.0287552
Acod1	23.8272	2.39686	1.28318	1.8679	0.0617757	0.342988	0.464721
Acot1	2237.46	-0.555585	0.169331	-3.28105	0.00103421	0.0278752	1.55478
Acot11	711.059	0.319764	0.15068	2.12214	0.0338261	0.248742	0.604252
Acot13	688.251	0.0879523	0.167092	0.526371	0.598631	0.877657	0.0566753
Acot2	753.749	0.106695	0.137574	0.775547	0.438017	0.795524	0.0993465
Acot4	55.0826	-0.0409093	0.37839	-0.108114	0.913905	0.981797	0.00797843
Acot6	111.024	0.199946	0.243588	0.820836	0.41174	0.780418	0.107673
Acot7	2761.4	-0.192043	0.190269	-1.00932	0.312819	0.71056	0.148399
Acot8	403.494	0.143141	0.166795	0.858184	0.390791	0.767336	0.115014
Acot9	1636.26	0.0469328	0.132873	0.353215	0.723927	0.925545	0.0336026
Acox1	5512.15	-0.148563	0.11291	-1.31576	0.188255	0.581255	0.235634
Acox2	450.013	-0.152063	0.175298	-0.867455	0.385693	0.765059	0.116305
Acox3	2154.12	0.0552464	0.147874	0.373604	0.708699	0.921818	0.0353549
Acoxl	1103.51	-0.106141	0.168336	-0.630531	0.528347	0.845187	0.0730474
Acp1	1497.88	0.0406587	0.101153	0.401952	0.687719	0.916224	0.0379981
Acp2	1698.22	0.136295	0.126901	1.07403	0.282811	0.682577	0.165848
Acp5	537.332	-0.275388	0.338813	-0.812804	0.41633	0.78218	0.106694
Acp6	726.556	-0.0650911	0.131515	-0.494933	0.620647	0.886308	0.0524156
Acpp	239.951	-0.2752	0.246209	-1.11775	0.263675	0.665077	0.177128
Acr	156.867	-0.839658	0.239008	-3.51309	0.00044292	0.0149766	1.82459
Acrbp	351.682	-0.0323644	0.202956	-0.159466	0.873302	0.969301	0.0135415
Acsbg1	53.7277	0.0189372	0.373242	0.0507371	0.959535	0.990078	0.00433055
Acsf2	1337.85	0.123409	0.137068	0.900349	0.367935	0.753549	0.122889
Acsf3	395.923	-0.0456284	0.176202	-0.258955	0.79567	0.945289	0.0244354
Acsl1	2825.49	0.119972	0.245373	0.488938	0.624886	0.886705	0.0522207
Acsl3	854.785	0.147182	0.146474	1.00483	0.314978	0.712821	0.14702
Acsl4	4137.29	0.0479515	0.12944	0.370453	0.711045	0.922303	0.0351266
Acsl5	5589.25	0.329961	0.148762	2.21805	0.0265515	0.217748	0.662046
Acsm1	187.37	-0.0580002	0.261991	-0.221383	0.824794	0.953327	0.0207583
Acsm3	68.444	-0.615668	0.536698	-1.14714	0.251323	0.652152	0.185651
Acss1	2914.04	-0.205906	0.114008	-1.80607	0.0709079	0.371006	0.430619
Acss2	1151.09	0.157412	0.143429	1.09749	0.272428	0.675717	0.170235
Acss3	705.072	-0.571878	0.223731	-2.55609	0.0105855	0.125953	0.89979
Acta2	8895.45	0.370528	0.223206	1.66003	0.0969084	0.435309	0.361202
Actb	78804.1	-0.0741806	0.25037	-0.296284	0.767013	0.938923	0.0273699
Actc1	4238.01	0.381857	0.206939	1.84526	0.0649997	0.354869	0.449932
Actg1	40557	0.345529	0.200469	1.72361	0.0847788	0.403565	0.394087
Actg2	1199.63	0.504461	0.227645	2.216	0.0266914	0.218236	0.661073
Actl6a	1120.92	-0.0863153	0.164847	-0.523608	0.600551	0.877678	0.0566647
Actn1	6049.18	0.157988	0.136544	1.15705	0.247252	0.648258	0.188252
Actn2	810.133	-0.448229	0.33032	-1.35695	0.174796	0.564372	0.248435
Actn3	21.9057	-1.75782	0.578957	-3.03619	0.0023959	0.0485652	1.31368
Actn4	10504.2	-0.0039979	0.108601	-0.0368125	0.970634	0.991647	0.00364291
Actr10	2066.88	0.00344154	0.142972	0.0240714	0.980796	0.994603	0.00235015
Actr1a	6085.46	-0.0356114	0.0836498	-0.42572	0.670312	0.908031	0.0418994
Actr1b	3537.86	0.0578558	0.0960026	0.602649	0.546742	0.852861	0.0691217
Actr2	7204.01	0.125485	0.116897	1.07347	0.283062	0.682577	0.165848
Actr3	8681.7	0.287366	0.157507	1.82447	0.0680809	0.364448	0.438364
Actr3-ps	21.945	1.26515	0.91038	1.3897	0.164621	0.553191	0.257125
Actr3b	70.9687	0.427441	0.317568	1.34598	0.178308	0.56926	0.24469
Actr5	464.728	0.0159317	0.160783	0.0990886	0.921068	0.983116	0.00739536
Actr6	314.06	0.0678271	0.211466	0.320747	0.748402	0.933909	0.0296955
Actr8	1529.72	-0.173331	0.119249	-1.45352	0.146078	0.523834	0.280806
Acvr1	930.744	0.150077	0.137934	1.08803	0.276581	0.678183	0.168653
Acvr1b	3253.94	-0.007764	0.152188	-0.0510159	0.959313	0.990078	0.00433055
Acvr2a	1339.75	-0.0622142	0.144662	-0.430066	0.667147	0.906493	0.0426353
Acvr2b	102.175	-0.277793	0.30997	-0.896195	0.370149	0.753917	0.122677
Acvrl1	22872.4	0.201639	0.157073	1.28373	0.199235	0.594729	0.225681
Acy1	256.019	-0.122833	0.182583	-0.672751	0.501105	0.83274	0.0794905
Acy3	371.709	-0.0802674	0.151549	-0.529648	0.596356	0.877313	0.0568453
Acyp1	340.296	0.0240216	0.162712	0.147632	0.882633	0.971964	0.0123499
Acyp2	435.176	0.0393847	0.17039	0.231144	0.817203	0.951135	0.0217578
Ada	165.906	-0.336912	0.214566	-1.5702	0.116368	0.471075	0.32691
Adal	217.327	0.173019	0.216899	0.797695	0.425047	0.78911	0.102862
Adam10	3350.38	0.00154787	0.10595	0.0146094	0.988344	0.996288	0.00161502
Adam11	196.865	-0.0263574	0.253673	-0.103903	0.917246	0.982286	0.00776219
Adam12	58.9026	0.172358	0.368402	0.467853	0.63989	0.892712	0.0492887
Adam15	5958.54	-0.153401	0.248928	-0.616246	0.537732	0.84909	0.0710463
Adam17	1652.77	-0.0251857	0.184126	-0.136785	0.891201	0.974701	0.0111285
Adam19	2614.74	-0.24999	0.194111	-1.28787	0.197791	0.593662	0.226461
Adam1a	189.602	0.131272	0.198617	0.660927	0.508659	0.835814	0.0778905
Adam22	319.831	0.109643	0.199968	0.548304	0.583483	0.87126	0.0598522
Adam23	424.475	0.751468	0.207586	3.62003	0.00029457	0.0112133	1.95027
Adam28	392.1	-0.14555	0.19911	-0.731003	0.464778	0.811602	0.0906571
Adam3	98.742	1.72973	0.515105	3.35801	0.00078506	0.0227072	1.64384
Adam32	20.7651	-2.13865	0.613141	-3.48802	0.00048662	0.0159509	1.79721
Adam33	760.34	0.0604254	0.198661	0.304163	0.761004	0.937753	0.0279117
Adam4	22.5526	0.730639	0.636218	1.14841	0.250799	0.651538	0.18606
Adam5	25.5326	0.691523	0.567092	1.21942	0.222685	0.619643	0.207858
Adam8	774.396	-0.0973847	0.249945	-0.389625	0.696814	0.920304	0.0360688
Adam9	4590.38	0.0716742	0.165173	0.433935	0.664336	0.904736	0.043478
Adamdec1	335.435	-0.304588	0.210347	-1.44802	0.14761	0.524892	0.27993
Adamts1	3288.81	0.345562	0.200716	1.72165	0.0851337	0.404129	0.39348
Adamts10	5618.38	0.0226641	0.0986733	0.229688	0.818334	0.95127	0.0216963
Adamts12	127.672	-0.859462	0.248105	-3.46411	0.00053199	0.0169598	1.77058
Adamts13	1281.11	-0.436421	0.184129	-2.3702	0.0177786	0.173006	0.761938
Adamts14	364.043	-0.115416	0.148171	-0.778938	0.436016	0.794111	0.100119
Adamts15	6333.48	-0.784352	0.183041	-4.28513	1.8263e-05	0.00133167	2.8756
Adamts17	155.953	-0.341268	0.939298	-0.363323	0.716364	0.92386	0.0343937
Adamts19	20.5752	-0.461165	0.581091	-0.793618	0.427418	0.790577	0.102056
Adamts2	2490.29	0.13148	0.108173	1.21546	0.224191	0.621235	0.206744
Adamts20	38.5318	-0.532886	0.40555	-1.31398	0.188853	0.58211	0.234995
Adamts4	19.6716	0.495269	0.644138	0.768887	0.44196	0.79882	0.0975508
Adamts5	600.713	-0.412258	0.157788	-2.61274	0.00898191	0.113175	0.946249
Adamts6	157.038	0.0486397	0.248798	0.195499	0.845002	0.960068	0.017698
Adamts7	119.533	0.401777	0.327903	1.22529	0.220464	0.618667	0.208543
Adamts8	1026.25	0.789257	0.116844	6.75477	1.4307e-11	9.1711e-09	8.03758
Adamts9	652.246	0.180605	0.158985	1.13599	0.255962	0.657367	0.182192
Adamtsl1	348.556	0.168862	0.159522	1.05855	0.289805	0.690073	0.161105
Adamtsl2	4502.87	0.197979	0.196028	1.00995	0.312518	0.71056	0.148399
Adamtsl3	359.151	-0.240763	0.331097	-0.727168	0.467123	0.81259	0.0901283
Adamtsl4	2786.72	-0.05352	0.180026	-0.29729	0.766245	0.938923	0.0273699
Adamtsl5	1798.61	0.516417	0.143189	3.60655	0.0003103	0.0115871	1.93602
Adap1	270.081	0.260938	0.268099	0.973289	0.33041	0.726504	0.138762
Adap2	334.439	-0.19155	0.283522	-0.675611	0.499288	0.831953	0.0799014
Adar	1979.66	0.345483	0.193861	1.78212	0.0747294	0.378735	0.421665
Adarb1	3711.37	-0.173787	0.113513	-1.53099	0.125772	0.488356	0.311264
Adarb2	51.7679	0.269295	0.362461	0.742964	0.457503	0.809209	0.0919395
Adat1	152.9	0.238558	0.233811	1.0203	0.307585	0.705822	0.151305
Adat2	60.3928	-0.155976	0.335232	-0.465278	0.641732	0.893974	0.0486751
Adck1	399.349	0.127203	0.141376	0.899754	0.368251	0.753687	0.122809
Adck2	550.874	0.0954847	0.155443	0.614276	0.539033	0.84926	0.0709594
Adck5	493.285	-0.409436	0.309367	-1.32347	0.185681	0.578864	0.237423
Adcy1	70.8689	0.360545	0.305349	1.18076	0.237697	0.63687	0.195949
Adcy2	639.754	0.132456	0.155443	0.85212	0.394147	0.768921	0.114118
Adcy3	854.48	0.252883	0.109719	2.30483	0.0211764	0.19086	0.719285
Adcy4	4456.19	0.251728	0.136657	1.84204	0.0654698	0.356424	0.448034
Adcy5	1175.81	-0.123161	0.165369	-0.744765	0.456414	0.809022	0.0920396
Adcy6	3422.13	-0.0872673	0.126898	-0.687697	0.491643	0.827021	0.0824834
Adcy7	2233.62	-0.0049435	0.147678	-0.0334749	0.973296	0.992652	0.00320294
Adcy8	1291.18	0.214746	0.116294	1.84657	0.0648097	0.354208	0.450741
Adcy9	153.411	-0.260528	0.388693	-0.670267	0.502688	0.833335	0.0791802
Adcyap1r1	141.672	0.196606	0.248779	0.790282	0.429363	0.791698	0.101441
Add1	10194.3	-0.030802	0.104678	-0.294256	0.768562	0.938961	0.0273525
Add3	8149.56	-0.0511694	0.158829	-0.322167	0.747326	0.93322	0.0300162
Adgb	295.053	-0.0796	0.220968	-0.360234	0.718672	0.924563	0.0340635
Adgra2	2215.54	0.33447	0.120959	2.76515	0.00568965	0.0833669	1.07901
Adgra3	2687.31	-0.206078	0.191582	-1.07566	0.282077	0.681923	0.166264
Adgrb2	29.4706	-0.701624	0.605946	-1.1579	0.246906	0.647626	0.188675
Adgrb3	64.8549	-0.364452	0.352039	-1.03526	0.300548	0.699252	0.155366
Adgrd1	476.151	0.198693	0.252445	0.787073	0.431239	0.792935	0.100762
Adgre1	552.253	0.594814	0.259927	2.28839	0.0221149	0.195561	0.708717
Adgre4	194.802	2.44329	0.570612	4.28188	1.8532e-05	0.0013449	2.87131
Adgre5	17308.6	0.221646	0.175644	1.2619	0.206983	0.603758	0.219137
Adgrf4	18.5028	-0.750368	0.629673	-1.19168	0.233387	0.631491	0.199633
Adgrf5	48006.5	-0.230908	0.12926	-1.78638	0.074038	0.377175	0.423457
Adgrg1	4020.53	-0.148012	0.122908	-1.20425	0.228492	0.62576	0.203592
Adgrg2	212.302	0.209693	0.194148	1.08007	0.280113	0.680993	0.166857
Adgrg3	420.44	0.097371	0.211039	0.46139	0.644519	0.894934	0.0482088
Adgrg5	139.203	0.0897747	0.313149	0.286683	0.774355	0.940908	0.0264528
Adgrg6	2476.37	0.152317	0.113964	1.33654	0.181374	0.573638	0.241362
Adgrl1	3755.44	0.308872	0.1291	2.3925	0.016734	0.167131	0.776944
Adgrl2	2843.74	-0.0482039	0.128964	-0.373777	0.70857	0.921818	0.0353549
Adgrl3	2219.77	-0.547713	0.225964	-2.42389	0.0153552	0.159298	0.797789
Adgrl4	11440.8	-0.328895	0.118395	-2.77794	0.00547049	0.0817121	1.08771
Adgrv1	43.9938	-0.0454353	0.362432	-0.125362	0.900237	0.977696	0.00979606
Adh1	3439.49	0.817507	0.185259	4.41279	1.0205e-05	0.00082633	3.08285
Adh5	1943.85	-0.0710526	0.119218	-0.595989	0.551182	0.855696	0.0676807
Adh7	435.636	-0.390596	0.409442	-0.95397	0.340099	0.73226	0.135335
Adhfe1	390.236	-0.29159	0.203628	-1.43197	0.152151	0.532707	0.273512
Adi1	1010.52	0.117096	0.120149	0.974588	0.329765	0.725994	0.139067
Adig	45.0195	0.355285	0.649903	0.546675	0.584602	0.87169	0.0596377
Adipoq	157.29	0.88108	1.32775	0.663589	0.506953	0.834883	0.0783744
Adipor1	7695.34	-0.139337	0.0960413	-1.4508	0.146835	0.524272	0.280443
Adipor2	6905.46	-0.373883	0.134445	-2.78095	0.00542003	0.0813534	1.08962
Adk	2498.41	-0.219326	0.225522	-0.972523	0.33079	0.726977	0.138479
Adm	431.119	-1.09307	0.200048	-5.46404	4.6541e-08	1.0377e-05	4.98392
Adnp	127.587	-0.105203	0.541662	-0.194222	0.846002	0.960463	0.0175193
Adnp2	717.3	0.0295131	0.148081	0.199304	0.842025	0.958949	0.0182046
Ado	1090.81	0.147039	0.117784	1.24837	0.211894	0.609851	0.214776
Adora1	434.055	-1.15771	0.248699	-4.65506	3.2388e-06	0.0003301	3.48136
Adora2a	159.034	0.93198	0.367315	2.53727	0.011172	0.131153	0.882221
Adora2b	252.587	0.0540889	0.195424	0.276777	0.781951	0.942641	0.0256535
Adora3	44.9399	0.426052	0.400487	1.06383	0.287404	0.687599	0.162665
Adpgk	1053.31	0.227835	0.120188	1.89566	0.0580052	0.332493	0.478218
Adprh	1472.7	0.353191	0.137728	2.56441	0.0103353	0.123946	0.906766
Adprhl1	63.8567	-0.284895	0.595824	-0.478153	0.632541	0.890117	0.0505527
Adprm	663.738	-0.0551792	0.136405	-0.404523	0.685828	0.915152	0.0385066
Adprs	955.057	-0.111929	0.176593	-0.633823	0.526196	0.8439	0.0737092
Adra1a	185.494	-0.0777585	0.220232	-0.353076	0.724031	0.925545	0.0336026
Adra1b	87.1814	0.47647	0.385321	1.23655	0.216253	0.615699	0.210631
Adra1d	106.692	0.259514	0.289058	0.897791	0.369297	0.753917	0.122677
Adra2a	53.3445	0.0260582	0.379481	0.068668	0.945254	0.987544	0.00544373
Adra2b	31.3671	-0.60089	0.455996	-1.31775	0.187587	0.580904	0.235896
Adrb1	1538.07	0.419559	0.129883	3.2303	0.00123661	0.0319753	1.49518
Adrb2	7798.19	-0.155463	0.125916	-1.23466	0.216958	0.615803	0.210558
Adrb3	329.763	0.497128	0.175682	2.8297	0.00465919	0.0731566	1.13575
Adrm1	2117.66	-0.305629	0.192446	-1.58813	0.112257	0.461557	0.335774
Adsl	814.537	-0.0858867	0.136967	-0.627063	0.530618	0.846052	0.0726027
Adss	2646.85	0.0121749	0.104887	0.116076	0.907593	0.980019	0.00876547
Adssl1	896.076	0.037326	0.191404	0.195012	0.845384	0.960142	0.0176644
Adtrp	30.6941	0.760605	0.686399	1.10811	0.267815	0.670299	0.173732
Aebp1	3083.63	0.194169	0.154925	1.25331	0.210092	0.607796	0.216242
Aebp2	2823.11	0.011209	0.126905	0.0883262	0.929617	0.984658	0.00671441
Aen	869.973	0.20532	0.118931	1.72637	0.0842808	0.40244	0.395299
Afap1	937.134	0.121567	0.123655	0.983114	0.325551	0.722992	0.140867
Afap1l1	7495.65	0.26353	0.131117	2.00988	0.0444434	0.288629	0.53966
Afap1l2	474.542	0.00875007	0.176857	0.0494754	0.96054	0.99016	0.00429481
Afdn	6729.62	-0.169744	0.132854	-1.27768	0.201364	0.59772	0.223502
Aff1	5234.39	-0.464546	0.162365	-2.86113	0.00422138	0.0690294	1.16097
Aff3	2793.7	-0.631624	0.132077	-4.78226	1.7334e-06	0.00019902	3.70111
Aff4	4033.91	-0.312338	0.134643	-2.31975	0.0203545	0.185959	0.730584
Afg1l	510.152	0.175676	0.137448	1.27813	0.201204	0.597507	0.223657
Afg3l1	952.355	0.167529	0.155984	1.07401	0.282817	0.682577	0.165848
Afg3l2	1191.12	0.0429956	0.125661	0.342156	0.732234	0.927653	0.0326145
Afm	38.1024	-0.0820005	0.411158	-0.199438	0.84192	0.958949	0.0182046
Afmid	112.333	-0.0741981	0.341633	-0.217187	0.828063	0.954402	0.0202685
Aftph	3194.22	-0.0261326	0.106452	-0.245489	0.806078	0.948405	0.023006
Aga	615.029	0.145294	0.154543	0.94015	0.34714	0.738387	0.131716
Agap1	3718.52	0.00129799	0.122208	0.0106211	0.991526	0.997067	0.00127586
Agap2	261.58	-0.526944	0.165864	-3.17697	0.00148825	0.0361717	1.44163
Agap3	3403.88	-0.149266	0.132526	-1.12632	0.260031	0.661487	0.179478
Agbl2	514.462	-0.075429	0.152614	-0.494248	0.621131	0.886455	0.0523432
Agbl3	239.45	-0.127348	0.223097	-0.570818	0.568123	0.864134	0.0634188
Agbl5	521.063	0.131787	0.142852	0.922546	0.356244	0.745226	0.127712
Ager	78393.7	-0.163202	0.167886	-0.972096	0.331003	0.726977	0.138479
Agfg1	3263.71	0.359364	0.113621	3.16283	0.00156245	0.0373846	1.42731
Agfg2	1013.17	-0.758113	0.11606	-6.53211	6.4851e-11	2.9345e-08	7.53246
Aggf1	2024.61	0.0328394	0.108699	0.302112	0.762567	0.938327	0.0276456
Agk	537	0.156375	0.15676	0.997544	0.318501	0.716813	0.144594
Agl	789.932	0.036881	0.142555	0.258714	0.795856	0.945289	0.0244354
Agmo	578.396	0.102879	0.13628	0.754905	0.450306	0.804851	0.0942847
Ago1	2894.55	0.196883	0.129094	1.52512	0.12723	0.491038	0.308885
Ago2	2584.57	0.103264	0.140183	0.736637	0.461343	0.810649	0.091167
Ago3	1136.13	-0.283291	0.148127	-1.91249	0.0558132	0.326166	0.486561
Ago4	1001.13	-0.146142	0.113294	-1.28993	0.197076	0.592605	0.227234
Agpat1	1897.85	0.412761	0.107011	3.85717	0.00011471	0.00563823	2.24886
Agpat2	880.821	-0.0719305	0.137637	-0.522611	0.601245	0.877678	0.0566647
Agpat3	4674.52	-0.107884	0.103322	-1.04415	0.296414	0.69506	0.157978
Agpat4	2514.82	-0.0312455	0.187148	-0.166956	0.867405	0.967591	0.014308
Agpat5	1043.51	-0.0659555	0.133421	-0.494342	0.621065	0.886454	0.052344
Agps	1838.46	0.0230188	0.109517	0.210184	0.833524	0.956233	0.0194363
Agr2	92.4269	-0.627796	0.751799	-0.835058	0.403685	0.775272	0.110546
Agr3	137.062	0.0685127	0.256107	0.267516	0.789072	0.944543	0.0247785
Agrn	10248.5	0.0708528	0.117517	0.602917	0.546564	0.852861	0.0691217
Agrp	35.4424	-0.293567	0.414586	-0.708095	0.478886	0.820724	0.0858026
Agt	108.996	-1.2937	0.390733	-3.31096	0.00092977	0.0257527	1.58918
Agtpbp1	1427.99	-0.000338	0.189146	-0.0017867	0.998574	0.999525	0.00020644
Agtr1a	988.628	-0.435272	0.155216	-2.8043	0.00504267	0.0774855	1.11078
Agtrap	3268.71	0.626422	0.174201	3.59598	0.00032318	0.0119911	1.92114
Ahctf1	2085.59	0.131641	0.113736	1.15743	0.247097	0.647961	0.188451
Ahcy	693.727	-0.385197	0.18997	-2.02767	0.0425936	0.281488	0.550541
Ahcyl	322.133	-0.197533	0.348363	-0.567033	0.570692	0.865659	0.0626531
Ahcyl1	3908.53	-0.126356	0.10362	-1.21942	0.222685	0.619643	0.207858
Ahcyl2	1475.91	-0.29046	0.20957	-1.38598	0.165753	0.554956	0.255741
Ahdc1	1206.69	0.396255	0.130592	3.03428	0.00241107	0.0487453	1.31207
Ahi1	235.383	0.163484	0.173539	0.942057	0.346164	0.737329	0.132339
Ahnak	45759.6	-0.147119	0.112454	-1.30826	0.190786	0.584586	0.233152
Ahnak2	1195.32	-0.124412	0.239631	-0.51918	0.603635	0.878263	0.0563756
Ahr	1662.93	-0.107602	0.152273	-0.706638	0.479792	0.820724	0.0858026
Ahrr	22.9752	-2.05715	0.88828	-2.31588	0.0205646	0.187229	0.727627
Ahsa1	2497.87	0.00605568	0.104504	0.0579469	0.953791	0.988514	0.00501739
Ahsa2	894.395	0.314731	0.143915	2.18693	0.0287478	0.226697	0.644554
Ahsg	60.9801	0.0327178	0.697527	0.0469055	0.962589	0.990367	0.00420394
AI182371	124.091	-0.606954	0.302091	-2.00918	0.0445182	0.288851	0.539325
AI413582	382.377	-0.0749688	0.234298	-0.319972	0.74899	0.934264	0.0295306
AI429214	133.988	0.296705	0.242479	1.22363	0.221093	0.618985	0.20832
AI467606	643.782	0.00518705	0.139089	0.037293	0.970251	0.991519	0.00369898
AI597479	686.934	0.0769379	0.160514	0.479322	0.631709	0.889597	0.0508066
AI661453	1360.6	-0.338618	0.19666	-1.72185	0.0850966	0.404078	0.393535
AI837181	1365.63	-0.270335	0.129377	-2.08951	0.0366618	0.259807	0.585349
AI854703	32.0946	-0.709247	0.473107	-1.49913	0.133841	0.502715	0.298678
AI987944	540.366	-0.0174183	0.155674	-0.111889	0.910911	0.980849	0.00839794
Aida	1917.09	0.536184	0.138294	3.87714	0.00010569	0.00524536	2.28022
Aif1	184.668	0.427787	0.398383	1.07381	0.282908	0.682577	0.165848
Aif1l	146.288	0.125583	0.326221	0.384964	0.700264	0.920951	0.0357634
Aifm1	785.544	-0.0343135	0.147602	-0.232473	0.81617	0.950865	0.0218811
Aifm2	891.959	-0.117333	0.135187	-0.867935	0.38543	0.764844	0.116427
Aifm3	72.542	0.647348	0.341609	1.895	0.0580927	0.332622	0.478049
Aig1	1116.2	0.0474756	0.105509	0.449965	0.652736	0.899603	0.0459493
Aim2	324.86	-0.0408849	0.383576	-0.106589	0.915115	0.981798	0.00797769
Aimp1	1461.16	-0.28059	0.142411	-1.97029	0.0488053	0.304242	0.516781
Aimp2	324.991	0.196458	0.177641	1.10593	0.268758	0.670952	0.173309
Aip	1537.67	-0.0310526	0.151296	-0.205243	0.837382	0.95771	0.0187658
Ajap1	53.7771	0.765246	0.358042	2.13731	0.032573	0.243957	0.612688
Ajuba	1925.84	0.0246821	0.118366	0.208523	0.83482	0.956748	0.0192024
Ak1	1019.33	0.342994	0.15681	2.18732	0.0287192	0.226697	0.644554
Ak2	1337.17	0.137648	0.124543	1.10523	0.269062	0.671346	0.173054
Ak3	5470.68	0.0324575	0.125891	0.257823	0.796544	0.94531	0.0244257
Ak4	142.554	0.668033	0.262917	2.54085	0.0110582	0.130069	0.885826
Ak6	398.613	0.439052	0.155611	2.82148	0.0047803	0.0745892	1.12732
Ak7	796.183	-0.0246433	0.193678	-0.127239	0.898752	0.977696	0.00979606
Ak8	162.387	-0.10161	0.237981	-0.426965	0.669404	0.907573	0.0421185
Ak9	149.17	0.0541606	0.296818	0.182471	0.855213	0.963669	0.016072
Akap1	1085.6	0.0837684	0.174045	0.481302	0.630302	0.889161	0.0510194
Akap10	595.608	0.219784	0.169693	1.29518	0.195257	0.589895	0.229226
Akap11	2084.78	0.0932887	0.189794	0.491526	0.623054	0.886457	0.0523421
Akap12	4389.34	-0.185069	0.122469	-1.51114	0.130752	0.497565	0.30315
Akap13	7879.43	-0.274177	0.0979757	-2.79842	0.0051353	0.078147	1.10709
Akap14	110.959	-0.0360783	0.306952	-0.117537	0.906434	0.979938	0.00880153
Akap17b	168.621	-0.121558	0.219289	-0.554329	0.579354	0.870361	0.0603008
Akap5	9197.03	0.0339352	0.130959	0.259129	0.795536	0.945289	0.0244354
Akap6	117.359	0.311012	0.324181	0.959377	0.337369	0.729914	0.136728
Akap7	1269.18	-0.186263	0.183586	-1.01458	0.310307	0.709093	0.149297
Akap8	4887.66	-0.129266	0.125772	-1.02778	0.304054	0.702172	0.153557
Akap8l	3161.62	-0.36394	0.198957	-1.82924	0.067364	0.361491	0.441903
Akap9	1745.72	-0.157046	0.217332	-0.722607	0.469921	0.814894	0.0888991
Akip1	773.942	-0.152401	0.17445	-0.873605	0.382333	0.761379	0.118399
Akirin1	1437.87	0.124862	0.130376	0.957709	0.33821	0.730295	0.136501
Akirin2	1753.79	0.0250264	0.111436	0.22458	0.822306	0.952339	0.0212082
Akna	1571.94	0.203941	0.121516	1.67831	0.0932872	0.425251	0.371354
Akr1a1	14531.3	-0.111441	0.18137	-0.614444	0.538922	0.849172	0.0710044
Akr1b10	533.687	-0.104966	0.143437	-0.731788	0.464298	0.811602	0.0906571
Akr1b3	2283.59	0.0939668	0.210217	0.446998	0.654877	0.900133	0.0456933
Akr1b7	61.5216	-0.318443	0.359745	-0.88519	0.376054	0.758527	0.120029
Akr1b8	673.34	-0.0082273	0.180962	-0.0454642	0.963737	0.990367	0.00420394
Akr1c12	21.5611	-0.259698	0.658192	-0.394563	0.693165	0.919306	0.0365399
Akr1c13	225.592	0.15517	0.177263	0.875368	0.381374	0.760638	0.118822
Akr1c14	10116.2	-0.638799	0.180328	-3.54243	0.00039645	0.0139435	1.85563
Akr1c19	135.007	-0.556919	0.254164	-2.19118	0.0284388	0.225797	0.646282
Akr1e1	493.545	-0.0185296	0.187548	-0.0987994	0.921298	0.983156	0.00737747
Akr7a5	651.771	-0.0288526	0.173806	-0.166004	0.868154	0.967713	0.0142532
Akt1	6247.81	0.00713979	0.0896948	0.0796009	0.936555	0.985701	0.00625462
Akt1s1	1261.87	0.318908	0.136606	2.33451	0.019569	0.182025	0.73987
Akt2	4066.98	0.0836591	0.0850487	0.983662	0.325282	0.722983	0.140872
Akt3	2017.51	-0.14564	0.220099	-0.661702	0.508162	0.835667	0.0779668
Aktip	2529.22	0.373524	0.189873	1.96724	0.049156	0.304866	0.515891
Alad	1192.14	0.00113885	0.170432	0.00668217	0.994668	0.998367	0.00070965
Alas1	13224	-0.0318689	0.120259	-0.265004	0.791007	0.945	0.0245682
Alas2	2054.67	-0.883599	0.333119	-2.6525	0.00798983	0.104695	0.980074
Alcam	9782.75	-0.241291	0.182408	-1.32281	0.185898	0.579072	0.237267
Aldh16a1	1086.05	-0.0478172	0.265154	-0.180338	0.856887	0.964252	0.0158095
Aldh18a1	292.469	0.82813	0.282047	2.93614	0.00332328	0.0601598	1.22069
Aldh1a1	42821.3	0.0561854	0.126377	0.444586	0.656619	0.901057	0.0452478
Aldh1a2	489.566	0.684297	0.289743	2.36174	0.0181894	0.174927	0.757142
Aldh1a3	71.3734	-0.204578	0.373203	-0.548169	0.583576	0.87126	0.0598522
Aldh1a7	3612.58	0.0579887	0.123292	0.470338	0.638113	0.892077	0.0495978
Aldh1b1	119.413	0.0663474	0.295605	0.224446	0.82241	0.952339	0.0212082
Aldh1l1	739.39	-0.620101	0.200511	-3.0926	0.00198414	0.0428309	1.36824
Aldh1l2	58.8228	0.198363	0.345728	0.573756	0.566133	0.86297	0.0640042
Aldh2	37186.6	-0.228544	0.147216	-1.55244	0.120556	0.478771	0.319872
Aldh3a1	988.602	-0.05071	0.187153	-0.270954	0.786426	0.943747	0.0251444
Aldh3a2	3429.67	-0.0735024	0.101005	-0.727712	0.46679	0.812443	0.0902069
Aldh3b1	2458.81	0.0280381	0.115711	0.242312	0.808539	0.949056	0.0227082
Aldh4a1	1403.58	-0.249685	0.154638	-1.61464	0.106389	0.454155	0.342796
Aldh5a1	423.454	-0.362882	0.178185	-2.03655	0.0416953	0.277607	0.55657
Aldh6a1	3189.34	-0.527172	0.196095	-2.68835	0.0071806	0.0969917	1.01327
Aldh7a1	1759.12	0.0527956	0.122948	0.429414	0.667622	0.906724	0.0425251
Aldh9a1	1725.05	0.32646	0.113234	2.88305	0.00393841	0.0666003	1.17652
Aldoa	13910.9	0.109184	0.117173	0.931816	0.351432	0.741162	0.130087
Aldob	66.3749	-0.865029	0.781403	-1.10702	0.268285	0.670564	0.17356
Aldoc	238.654	-0.347431	0.174687	-1.98888	0.0467144	0.297212	0.526934
Alg1	1173.78	0.0636884	0.112899	0.564117	0.572675	0.866332	0.0623155
Alg10b	1593.17	-0.0772301	0.132635	-0.582274	0.560382	0.860689	0.065154
Alg11	490.607	0.00228527	0.141749	0.016122	0.987137	0.996006	0.00173791
Alg12	355.391	0.0394928	0.178354	0.221429	0.824758	0.953327	0.0207583
Alg13	194.326	0.146778	0.204163	0.718927	0.472186	0.816659	0.087959
Alg14	730.978	0.426212	0.216751	1.96636	0.0492566	0.304999	0.515702
Alg2	942.745	0.164839	0.135581	1.2158	0.224062	0.621228	0.206749
Alg3	290.2	0.458865	0.165971	2.76473	0.00569695	0.0833944	1.07886
Alg5	935.526	0.00316103	0.159968	0.0197604	0.984235	0.995647	0.00189453
Alg6	465.439	0.0189512	0.143584	0.131987	0.894995	0.975868	0.010609
Alg8	195.765	0.378197	0.201434	1.87752	0.0604466	0.339529	0.469123
Alg9	519.207	0.0620824	0.26463	0.234601	0.814519	0.950462	0.0220655
Alkal1	25.3876	1.00092	0.510281	1.9615	0.0498205	0.306713	0.513268
Alkbh1	513.539	-0.374892	0.167666	-2.23594	0.0253556	0.212124	0.673411
Alkbh2	113.333	0.261591	0.242324	1.07951	0.28036	0.680993	0.166857
Alkbh3	756.473	-0.481576	0.237118	-2.03095	0.0422596	0.280122	0.552652
Alkbh4	321.071	-0.0596982	0.171334	-0.348432	0.727516	0.926668	0.033076
Alkbh5	3766.64	-0.113766	0.11676	-0.974358	0.329879	0.725994	0.139067
Alkbh6	636.16	-0.0342728	0.16345	-0.209683	0.833915	0.956233	0.0194363
Alkbh7	220.772	-0.2206	0.206462	-1.06848	0.285306	0.685206	0.164179
Alkbh8	520.457	-0.156111	0.144949	-1.07701	0.281475	0.681431	0.166578
Alms1	160.58	-0.416134	0.250843	-1.65894	0.0971273	0.435664	0.360848
Alms1-ps2	107.024	0.0668533	0.271642	0.246108	0.805599	0.948213	0.023094
Alox12	648.396	0.589797	0.146946	4.01369	5.9777e-05	0.00333216	2.47727
Alox15	103.057	-1.1574	1.21787	-0.950346	0.341936	0.73431	0.134121
Alox5	277.172	0.0438684	0.17004	0.257988	0.796416	0.94531	0.0244257
Alox5ap	1368.25	0.277325	0.272609	1.0173	0.309012	0.707568	0.150232
Alox8	29.5664	-0.354609	0.496585	-0.714097	0.475168	0.818509	0.0869768
Aloxe3	50.0418	0.0387961	0.367812	0.105478	0.915996	0.982116	0.00783717
Alpk1	183.382	0.470184	0.358408	1.31187	0.189564	0.582823	0.234463
Alpk2	384.823	-0.129021	0.222923	-0.578766	0.562747	0.861596	0.0646963
Alpk3	117.706	-0.0651928	0.280353	-0.232538	0.81612	0.950865	0.0218811
Alpl	309.539	0.263553	0.468601	0.562425	0.573826	0.866881	0.0620404
Als2	470.44	-0.114631	0.153373	-0.747405	0.454819	0.808578	0.0922779
Als2cl	5102.18	-0.0074898	0.1693	-0.0442398	0.964713	0.990392	0.00419284
Alyref	878.323	0.138891	0.220399	0.630182	0.528576	0.845187	0.0730474
Alyref2	111.622	0.291922	0.260498	1.12063	0.262446	0.664457	0.177533
Amacr	427.863	0.234246	0.207571	1.12851	0.259103	0.660969	0.179819
Ambra1	1378.59	-0.197652	0.115145	-1.71654	0.0860628	0.406408	0.391038
Amd1	2972.49	0.69858	0.0996474	7.01052	2.3743e-12	1.6604e-09	8.77978
Amdhd2	822.248	-0.0544122	0.289992	-0.187633	0.851164	0.962465	0.0166149
Amer1	720.359	-0.248495	0.151428	-1.64101	0.100795	0.443423	0.353182
Amfr	5736.26	0.023117	0.118945	0.19435	0.845902	0.960457	0.0175219
Amhr2	152.201	0.21416	0.236199	0.906691	0.36457	0.752375	0.123566
Amigo1	733.803	-0.0777415	0.13663	-0.568994	0.56936	0.864873	0.0630474
Amigo2	2393.94	0.0873797	0.127082	0.687588	0.491712	0.827047	0.08247
Amigo3	63.0487	-0.415797	0.35989	-1.15534	0.24795	0.64854	0.188063
Ammecr1	223.722	0.0208169	0.207913	0.100123	0.920247	0.982933	0.00747609
Ammecr1l	636.688	0.131108	0.273026	0.480204	0.631082	0.889447	0.0508801
Amn1	659.42	-0.0723613	0.131772	-0.549141	0.582909	0.87126	0.0598522
Amot	245.732	0.109635	0.206055	0.532069	0.594678	0.876148	0.0574227
Amotl1	4327.02	-0.205157	0.126774	-1.61828	0.105602	0.452882	0.344015
Amotl2	6951.83	-0.222664	0.176503	-1.26153	0.207117	0.603758	0.219137
Ampd1	25.6232	-0.111121	0.541403	-0.205247	0.837379	0.95771	0.0187658
Ampd2	620.521	0.510097	0.175947	2.89915	0.0037418	0.0641065	1.1931
Ampd3	1995.1	-0.528244	0.205583	-2.56949	0.0101847	0.123025	0.910005
Amph	451.207	-0.23601	0.155373	-1.51899	0.128765	0.493584	0.306639
Amt	434.49	-0.0360297	0.238572	-0.151022	0.879958	0.971082	0.0127443
Amy1	440.445	-0.312646	0.201019	-1.55531	0.119873	0.477783	0.320769
Amz1	385.244	0.324053	0.218242	1.48484	0.137587	0.509577	0.29279
Amz2	1065.43	0.140838	0.154494	0.911604	0.361977	0.750394	0.12471
Anapc1	2126.75	-0.112479	0.146576	-0.767379	0.442856	0.799707	0.0970689
Anapc10	315.463	-0.194864	0.170771	-1.14108	0.253836	0.656197	0.182966
Anapc11	1533.09	0.0392846	0.154862	0.253675	0.799747	0.946543	0.0238598
Anapc13	985.498	0.0255028	0.214398	0.11895	0.905315	0.979684	0.00891398
Anapc15	394.801	-0.23402	0.230897	-1.01353	0.310809	0.709304	0.149167
Anapc16	2278.66	-0.258885	0.136263	-1.89989	0.057447	0.331681	0.479279
Anapc2	3325.79	-0.0219634	0.162391	-0.13525	0.892414	0.975124	0.0109401
Anapc4	2484	-0.347804	0.167195	-2.08023	0.037504	0.262631	0.580655
Anapc5	8278.46	-0.351765	0.130666	-2.6921	0.00710041	0.0963314	1.01623
Anapc7	1176.56	-0.222678	0.118888	-1.87301	0.0610673	0.341024	0.467216
Ang	838.69	-0.0358785	0.121917	-0.294287	0.768539	0.938961	0.0273525
Angel1	215.368	0.64564	0.275711	2.34173	0.0191947	0.181232	0.741765
Angel2	2284.51	-0.0374673	0.108816	-0.344319	0.730607	0.927644	0.0326188
Angpt1	3358.68	-0.039131	0.140901	-0.27772	0.781227	0.942641	0.0256535
Angpt2	751.791	-0.0486556	0.161708	-0.300885	0.763502	0.938554	0.0275409
Angpt4	61.0196	0.299371	0.364285	0.821805	0.411188	0.7802	0.107794
Angptl2	3133.96	0.51092	0.118598	4.30798	1.6475e-05	0.00124863	2.90357
Angptl4	5673.11	-0.391933	0.173005	-2.26545	0.0234852	0.203102	0.692285
Angptl6	29.9268	0.372219	0.467622	0.795982	0.426042	0.789528	0.102633
Angptl7	130.113	-0.393329	0.318254	-1.2359	0.216497	0.615803	0.210558
Angptl8	41.2956	0.14074	0.39152	0.359472	0.719242	0.924563	0.0340635
Ank	736.163	0.191129	0.148562	1.28653	0.198258	0.594117	0.226128
Ank1	203.423	-0.0666414	0.374906	-0.177755	0.858916	0.964745	0.0155875
Ank2	131.056	-0.467908	0.259011	-1.80652	0.0708377	0.371006	0.430619
Ank3	1229.82	-0.719886	0.246796	-2.91692	0.00353501	0.0622267	1.20602
Ankef1	32.6712	-1.15747	0.744514	-1.55466	0.120026	0.478022	0.320552
Ankfy1	2553.17	0.0620701	0.131721	0.471224	0.637481	0.892067	0.0496026
Ankhd1	636.908	-0.188287	0.211901	-0.888559	0.37424	0.757272	0.120748
Ankib1	1004.86	0.0904274	0.187631	0.481942	0.629847	0.888928	0.0511336
Ankle1	32.1433	0.808887	0.64816	1.24797	0.21204	0.609963	0.214696
Ankle2	1195.97	-0.171674	0.147907	-1.16069	0.245767	0.646679	0.189311
Ankmy1	69.5882	-0.120153	0.329414	-0.364746	0.715301	0.92386	0.0343937
Ankmy2	832.501	-0.232952	0.12935	-1.80094	0.0717126	0.372037	0.429414
Ankra2	1009.37	-0.114215	0.12822	-0.890772	0.373051	0.756977	0.120918
Ankrd1	903.306	-0.383589	0.306106	-1.25312	0.210161	0.607883	0.21618
Ankrd10	1873.9	-0.047581	0.114739	-0.414687	0.678371	0.911613	0.0401895
Ankrd11	3402.64	-0.345338	0.109468	-3.15469	0.00160666	0.0379785	1.42046
Ankrd12	1580.72	-0.119607	0.137945	-0.867064	0.385907	0.765199	0.116226
Ankrd13a	8431.92	-0.169923	0.130862	-1.29849	0.19412	0.58826	0.230431
Ankrd13b	442.232	-0.0007092	0.155513	-0.0045607	0.996361	0.998719	0.0005567
Ankrd13c	2085.98	-0.0455069	0.0925033	-0.491949	0.622755	0.886457	0.0523421
Ankrd13d	151.468	0.204925	0.383986	0.533679	0.593563	0.875969	0.0575114
Ankrd16	1820.9	-0.257584	0.129887	-1.98314	0.0473523	0.299062	0.524239
Ankrd17	2092.46	-0.116878	0.157545	-0.741872	0.458165	0.809284	0.091899
Ankrd23	272.611	0.161074	0.278439	0.578489	0.562934	0.861702	0.0646427
Ankrd24	297.534	0.0641776	0.194143	0.330569	0.74097	0.930294	0.0313798
Ankrd26	204.034	-0.0311637	0.232014	-0.134318	0.893151	0.975149	0.0109292
Ankrd27	1402.34	0.146047	0.14859	0.982886	0.325664	0.722992	0.140867
Ankrd28	808.073	-0.179531	0.148711	-1.20724	0.227338	0.623458	0.205193
Ankrd29	449.03	0.04862	0.169452	0.286925	0.77417	0.940908	0.0264528
Ankrd33b	3632.89	0.0832914	0.143736	0.579475	0.562268	0.861346	0.0648222
Ankrd35	144.567	-0.511551	0.210899	-2.42558	0.0152841	0.158923	0.798814
Ankrd37	287.41	1.04197	0.761663	1.36802	0.171307	0.561354	0.250763
Ankrd39	260.869	-0.223658	0.236759	-0.944665	0.34483	0.736652	0.132738
Ankrd40	7469.73	0.131485	0.146333	0.898535	0.3689	0.753687	0.122809
Ankrd42	315.361	0.223656	0.185963	1.20269	0.229096	0.62622	0.203273
Ankrd44	4112.25	-0.358347	0.105781	-3.38762	0.00070501	0.0210205	1.67736
Ankrd45	169.336	0.193266	0.218206	0.885704	0.375777	0.758108	0.120269
Ankrd46	2889.52	0.0499301	0.129305	0.386142	0.699392	0.920539	0.0359577
Ankrd49	319.731	0.138021	0.157737	0.875008	0.38157	0.760638	0.118822
Ankrd50	2865.95	-0.191665	0.115428	-1.66047	0.0968201	0.435167	0.361344
Ankrd52	1125.8	0.229768	0.311005	0.738791	0.460034	0.810384	0.091309
Ankrd54	1064.5	-0.0932942	0.120159	-0.776421	0.4375	0.79515	0.0995509
Ankrd6	98.8172	-0.119681	0.277014	-0.43204	0.665712	0.905329	0.0431938
Ankrd63	945.984	-0.284571	0.322391	-0.88269	0.377404	0.758902	0.119814
Ankrd65	30.3952	-0.121363	0.482835	-0.251354	0.80154	0.946802	0.0237408
Ankrd66	161.242	0.114999	0.238223	0.482737	0.629282	0.888693	0.051248
Ankrd9	204.525	-0.178785	0.228511	-0.782391	0.433985	0.793608	0.100394
Anks1	3767.19	-0.0676879	0.158348	-0.427464	0.669041	0.907573	0.0421185
Anks3	1396.79	-0.182074	0.136966	-1.32934	0.183737	0.576085	0.239513
Anks6	173.358	0.252528	0.226026	1.11725	0.263887	0.665313	0.176974
Ankub1	21.3519	-0.448245	0.658436	-0.680773	0.496015	0.829478	0.0811953
Ankzf1	1251.51	-0.223407	0.151039	-1.47913	0.139104	0.512114	0.290634
Anln	244.154	0.0934654	0.316344	0.295455	0.767647	0.938923	0.0273699
Ano1	1448.33	0.430774	0.190553	2.26066	0.0237805	0.204736	0.688806
Ano10	1633.96	-0.213024	0.177666	-1.19902	0.230522	0.628046	0.202008
Ano5	36.2614	1.18975	0.470915	2.52646	0.0115219	0.133181	0.875557
Ano6	4191.26	-0.171122	0.166386	-1.02846	0.303732	0.702172	0.153557
Ano8	629.542	0.243542	0.129943	1.87423	0.0608991	0.340703	0.467624
Ano9	127.949	0.0590181	0.31746	0.185907	0.852518	0.962509	0.016595
Anp32a	7700.4	0.0128908	0.161289	0.079924	0.936298	0.985701	0.00625462
Anp32b	5764.6	0.0552896	0.167184	0.330711	0.740863	0.930284	0.0313844
Anp32e	4112.3	-0.0939543	0.13936	-0.674186	0.500193	0.831953	0.0799014
Anpep	2384.43	-0.370475	0.156397	-2.36882	0.0178451	0.173434	0.760865
Antkmt	1469.11	-0.0441427	0.226113	-0.195224	0.845218	0.960131	0.0176696
Antxr1	3480.33	-0.0471605	0.136874	-0.344554	0.730429	0.927644	0.0326188
Antxr2	1991.28	0.357255	0.139013	2.56994	0.0101717	0.123025	0.910005
Anxa1	10382.8	-0.112491	0.147476	-0.762778	0.445596	0.801062	0.0963338
Anxa11	6169.95	-0.0461451	0.0875394	-0.527135	0.598099	0.877657	0.0566753
Anxa2	20730.7	0.0747327	0.152788	0.489127	0.624752	0.886705	0.0522207
Anxa3	15197.3	-0.482944	0.14426	-3.34773	0.00081476	0.0233588	1.63155
Anxa4	5260.63	0.00070686	0.102183	0.00691762	0.994481	0.998367	0.00070965
Anxa5	17454	0.011537	0.128863	0.0895292	0.928661	0.984188	0.00692199
Anxa6	7638.42	0.226539	0.117831	1.92257	0.0545341	0.323063	0.490712
Anxa7	5872.79	-0.0559385	0.0909444	-0.615085	0.538498	0.84909	0.0710463
Anxa8	971.388	0.0531796	0.218794	0.243057	0.807961	0.948912	0.022774
Anxa9	292.722	-0.160351	0.201593	-0.79542	0.426369	0.789754	0.102508
Aoah	47.966	0.292851	0.439485	0.66635	0.505188	0.834208	0.0787259
Aoc1	194.064	-0.995619	0.379034	-2.62673	0.00862099	0.109717	0.959727
Aoc2	175.087	-0.561407	0.19783	-2.83783	0.00454219	0.0720429	1.14241
Aoc3	382.022	0.584078	0.304312	1.91934	0.0549413	0.324356	0.488978
Aopep	3128.73	0.0389531	0.113355	0.343639	0.731118	0.927644	0.0326188
Aox1	1204.72	-0.0730811	0.191841	-0.380947	0.703242	0.921818	0.0353549
Aox3	4140.46	-0.466603	0.246272	-1.89467	0.0581368	0.332652	0.47801
Ap1ar	1171.83	-0.0652175	0.236072	-0.276262	0.782347	0.942641	0.0256535
Ap1b1	2095.71	-0.0446194	0.0966358	-0.461728	0.644277	0.894845	0.0482522
Ap1g1	3445.83	-0.325046	0.161427	-2.01358	0.0440538	0.287677	0.541095
Ap1g2	654.754	-0.169515	0.222184	-0.762948	0.445495	0.800974	0.0963817
Ap1m1	1565.97	0.22627	0.111005	2.03838	0.0415121	0.277197	0.557211
Ap1m2	1039.16	-0.0878853	0.127664	-0.688413	0.491193	0.827021	0.0824834
Ap1s1	1474.67	0.26614	0.151745	1.75386	0.0794537	0.390541	0.408333
Ap1s2	1998.59	0.0256797	0.150225	0.170941	0.86427	0.966899	0.014619
Ap1s3	448.523	0.12767	0.14871	0.85852	0.390606	0.767336	0.115014
Ap2a1	2596.07	0.00856861	0.133713	0.064082	0.948905	0.987732	0.00536088
Ap2a2	3912.24	-0.0712217	0.108138	-0.658619	0.51014	0.836539	0.0775141
Ap2b1	3956.36	0.0103649	0.0941677	0.110068	0.912355	0.981039	0.00831385
Ap2m1	7128.37	0.114351	0.0869002	1.31589	0.18821	0.581255	0.235634
Ap2s1	2383.77	-0.0737766	0.178889	-0.412416	0.680035	0.912044	0.0399843
Ap3b1	1903.31	-0.111049	0.107197	-1.03593	0.300233	0.698803	0.155645
Ap3d1	4002.68	0.0436673	0.158473	0.27555	0.782893	0.942641	0.0256535
Ap3m1	1494.92	0.357086	0.265094	1.34701	0.177976	0.569004	0.244885
Ap3m2	768.624	0.155276	0.141662	1.09611	0.273032	0.675904	0.170115
Ap3s1	1041.28	0.104124	0.113136	0.920347	0.357392	0.746142	0.127179
Ap3s2	1234.3	0.131528	0.236748	0.555562	0.57851	0.869936	0.0605129
Ap4b1	758.466	-0.061737	0.155789	-0.396285	0.691894	0.918526	0.0369086
Ap4e1	284.998	-0.632402	0.366174	-1.72705	0.0841582	0.402028	0.395743
Ap4m1	1263.13	-0.190242	0.150928	-1.26048	0.207495	0.604323	0.218731
Ap4s1	856.74	0.0245827	0.138166	0.177922	0.858784	0.964745	0.0155875
Ap5b1	139.825	0.409518	0.25315	1.61769	0.105729	0.453105	0.343801
Ap5m1	691.55	0.0557359	0.142578	0.390915	0.69586	0.920138	0.0361471
Ap5s1	403.842	0.0471669	0.251117	0.187828	0.851011	0.962465	0.0166149
Ap5z1	756.352	0.0580528	0.159952	0.362938	0.716652	0.923891	0.0343795
Apaf1	1033.4	-0.116645	0.233677	-0.499173	0.617658	0.885253	0.0529325
Apba1	406.333	0.41857	0.154366	2.71154	0.00669711	0.0923253	1.03468
Apba2	52.5558	0.225274	0.418479	0.538317	0.590358	0.874367	0.0583064
Apba3	849.206	0.0455243	0.186516	0.244077	0.807171	0.948742	0.0228519
Apbb1	2221.59	0.192365	0.168646	1.14064	0.254018	0.656266	0.18292
Apbb1ip	785.501	0.298207	0.250888	1.1886	0.234595	0.633435	0.198298
Apbb2	1768.59	-0.0415961	0.111642	-0.372585	0.709457	0.921818	0.0353549
Apbb3	925.448	-0.415667	0.197698	-2.10253	0.0355066	0.255028	0.593413
Apc	3509.66	-0.0182774	0.118884	-0.153741	0.877814	0.970783	0.012878
Apc2	134.319	0.237827	0.236921	1.00383	0.315463	0.713306	0.146724
Apcdd1	727.364	0.193559	0.251946	0.768255	0.442336	0.799217	0.0973351
Apeh	1229.67	-0.167702	0.216993	-0.772845	0.439614	0.797088	0.0984937
Apex1	328.97	-0.124009	0.21372	-0.580241	0.561752	0.861091	0.0649509
Apex2	232.122	-0.218519	0.391397	-0.558305	0.576636	0.869248	0.0608564
Aph1a	4676.82	0.200346	0.120361	1.66453	0.0960056	0.433151	0.36336
Aph1b	693.255	-0.124345	0.149269	-0.833029	0.404828	0.776013	0.110131
Aph1c	601.217	-0.0560548	0.17111	-0.327595	0.743218	0.931753	0.0306991
Api5	3032.51	-0.0817165	0.0974129	-0.838868	0.401544	0.774348	0.111064
Apip	612.706	-0.29334	0.2528	-1.16037	0.2459	0.6468	0.18923
Aplf	319.547	0.465924	0.162716	2.86342	0.00419098	0.0688134	1.16233
Apln	406.758	0.976495	0.214309	4.55648	5.2017e-06	0.000468	3.32975
Aplnr	1773.94	-0.605102	0.323617	-1.86981	0.0615105	0.34238	0.465492
Aplp1	252.11	0.302517	0.228545	1.32366	0.185615	0.578864	0.237423
Aplp2	24856.7	-0.0113461	0.112046	-0.101263	0.919342	0.9825	0.00766737
Apmap	2087.11	0.112154	0.0933874	1.20095	0.229769	0.627106	0.202659
Apoa2	36.3121	-0.31162	1.1344	-0.274701	0.783546	0.942641	0.0256535
Apob	37.8861	-0.939898	0.810355	-1.15986	0.246106	0.646909	0.189157
Apobec1	676.874	0.135862	0.270249	0.502729	0.615155	0.884145	0.0534764
Apobec2	78.2588	0.296367	0.347805	0.852107	0.394155	0.768921	0.114118
Apobec3	2646.87	0.0677791	0.133579	0.507408	0.611869	0.882798	0.0541384
Apobec4	25.2814	0.806514	0.504871	1.59747	0.110162	0.459121	0.338073
Apobr	529.861	0.206355	0.174153	1.18491	0.236053	0.63524	0.197062
Apoc1	518.618	-0.250592	0.191009	-1.31194	0.189541	0.582823	0.234463
Apoc2	73.8738	0.932147	0.69907	1.33341	0.182397	0.574449	0.240748
Apoc4	123.194	-0.472844	0.368722	-1.28239	0.199707	0.595581	0.225059
Apod	357.455	-0.684628	0.232045	-2.95041	0.00317352	0.0588369	1.23035
Apoe	17958	-0.41782	0.18722	-2.23171	0.0256343	0.213874	0.669842
Apol10b	90.6002	1.07869	0.307896	3.50343	0.00045931	0.0154629	1.81071
Apol11b	21.5128	-0.0529426	0.558646	-0.0947695	0.924498	0.983646	0.00716113
Apol6	125.159	0.627414	0.283112	2.21613	0.0266825	0.218236	0.661073
Apol7a	33.7247	0.594901	0.489436	1.21548	0.224183	0.621235	0.206744
Apol7c	29.132	0.666892	0.632722	1.05401	0.291881	0.691504	0.160205
Apol7e	86.4935	0.334124	0.29596	1.12895	0.258918	0.660935	0.179841
Apol9a	56.3696	0.817762	0.385498	2.12131	0.0338954	0.248798	0.604153
Apol9b	164.233	0.67905	0.264821	2.56418	0.0103419	0.123946	0.906766
Apold1	324.917	-1.1422	1.02249	-1.11707	0.263963	0.665313	0.176974
Apoo	289.817	0.0965268	0.167739	0.575458	0.564981	0.862653	0.0641639
Apool	452.49	-0.178126	0.153018	-1.16409	0.244388	0.644809	0.190569
App	34824.4	0.100972	0.144455	0.698984	0.484562	0.823537	0.0843169
Appbp2	1890.81	-0.112215	0.13791	-0.813686	0.415825	0.7818	0.106904
Appl1	1353.83	0.162455	0.132697	1.22425	0.220856	0.618944	0.208348
Appl2	3530.71	-0.295735	0.254078	-1.16395	0.244443	0.644809	0.190569
Aprt	1057.4	-0.0340074	0.223297	-0.152296	0.878953	0.97083	0.0128567
Aptx	623.623	-0.145216	0.130777	-1.11041	0.266823	0.669122	0.174495
Aqp1	23371.5	0.157783	0.173638	0.908685	0.363517	0.751203	0.124243
Aqp11	335.732	-1.00973	0.1532	-6.59089	4.3718e-11	2.242e-08	7.64936
Aqp2	21.8533	-0.0644702	0.547596	-0.117733	0.906279	0.979839	0.00884547
Aqp3	67.7676	-0.255283	0.766448	-0.333072	0.73908	0.930074	0.0314823
Aqp4	201.321	-0.244641	0.370884	-0.659616	0.5095	0.836539	0.0775141
Aqp5	8618.96	0.0875975	0.208031	0.421079	0.673698	0.909595	0.0411519
Aqp7	43.7322	0.554012	0.473585	1.16983	0.242071	0.642558	0.192088
Aqp9	33.6046	0.29726	0.468715	0.634202	0.525949	0.843767	0.0737776
Aqr	1029.02	0.0671959	0.182484	0.368229	0.712702	0.922974	0.0348107
Ar	283.261	0.295282	0.167333	1.76464	0.077625	0.385585	0.41388
Araf	3447.11	-0.218421	0.096105	-2.27274	0.0230421	0.199951	0.699076
Arap1	3496.66	0.132534	0.180845	0.732857	0.463646	0.811407	0.0907613
Arap2	2103.56	-0.166221	0.126459	-1.31442	0.188705	0.582082	0.235016
Arap3	9486.87	0.264233	0.110592	2.38925	0.0168828	0.167901	0.774948
Arc	30.001	-0.26641	0.462976	-0.575429	0.565001	0.862653	0.0641639
Arcn1	5302.76	0.0210309	0.0953183	0.220639	0.825374	0.953447	0.0207033
Areg	190.415	-0.569517	0.527818	-1.079	0.280586	0.680993	0.166857
Arel1	1232.5	0.106738	0.139743	0.763816	0.444977	0.800698	0.0965314
Arf1	13426.7	0.0909823	0.0986352	0.922412	0.356314	0.745226	0.127712
Arf2	2209.38	0.0898564	0.151561	0.592872	0.553267	0.857243	0.066896
Arf3	6138.96	0.242603	0.0997497	2.43211	0.015011	0.157641	0.802332
Arf4	6006.34	0.0792523	0.133703	0.592748	0.553349	0.857243	0.066896
Arf5	3810.77	-0.0678518	0.190843	-0.355536	0.722188	0.924749	0.033976
Arf6	3058.81	0.0201473	0.126982	0.158662	0.873935	0.96942	0.0134879
Arfgap1	1448.2	0.00126771	0.117641	0.0107761	0.991402	0.997067	0.00127586
Arfgap2	2690.4	0.0555189	0.117321	0.473222	0.636055	0.892067	0.0496026
Arfgap3	1999.37	-0.285303	0.128525	-2.21981	0.0264313	0.217001	0.663539
Arfgef1	2974.85	0.0358952	0.214965	0.166982	0.867384	0.967591	0.014308
Arfgef2	2149.32	-0.207426	0.152707	-1.35832	0.174361	0.563795	0.248878
Arfgef3	576.874	-0.0833946	0.158329	-0.526718	0.598389	0.877657	0.0566753
Arfip1	3106.32	0.00256401	0.139608	0.0183658	0.985347	0.995748	0.00185062
Arfip2	1747.45	0.11992	0.133016	0.901544	0.367299	0.753485	0.122925
Arfrp1	1774.08	0.16943	0.121392	1.39573	0.162795	0.549374	0.260132
Arg1	144.705	-0.0249178	0.616101	-0.0404443	0.967739	0.991249	0.00381732
Arg2	700.676	-0.573082	0.15791	-3.62917	0.00028434	0.0109637	1.96004
Arglu1	6616.12	-0.074915	0.157497	-0.475659	0.634317	0.891528	0.049865
Arhgap1	3698.52	0.221126	0.158156	1.39815	0.162067	0.548561	0.260775
Arhgap10	1037.1	-0.0919683	0.152527	-0.602962	0.546534	0.852861	0.0691217
Arhgap11a	238.179	0.213268	0.197073	1.08218	0.279174	0.680034	0.16747
Arhgap12	1270.23	-0.0599292	0.123677	-0.484561	0.627988	0.888178	0.0515001
Arhgap15	291.438	-0.158502	0.245285	-0.646196	0.518153	0.84039	0.075519
Arhgap17	1901.02	0.122815	0.108518	1.13174	0.257743	0.659571	0.180739
Arhgap18	1344.43	0.0769409	0.1051	0.732073	0.464124	0.811602	0.0906571
Arhgap19	274.583	-0.136323	0.206188	-0.661157	0.508511	0.835749	0.077924
Arhgap20	361.107	-0.185397	0.160789	-1.15305	0.248892	0.649841	0.187193
Arhgap21	2522.3	-0.214327	0.198102	-1.08191	0.279295	0.680112	0.16742
Arhgap22	516.795	-0.121819	0.153694	-0.792612	0.428004	0.790876	0.101891
Arhgap23	4009.66	-0.115147	0.135375	-0.85058	0.395002	0.769577	0.113748
Arhgap24	968.54	-0.346307	0.136279	-2.54116	0.0110484	0.130053	0.885878
Arhgap25	723.66	-0.160854	0.147489	-1.09062	0.275441	0.677569	0.169046
Arhgap26	1061.85	-0.480446	0.114275	-4.2043	2.6189e-05	0.00170727	2.7677
Arhgap27	2867.86	-0.240752	0.111978	-2.14999	0.0315559	0.238273	0.622926
Arhgap28	456.135	0.0631819	0.13877	0.455301	0.648893	0.897529	0.0469514
Arhgap29	6875.63	-0.115784	0.138021	-0.83889	0.401531	0.774348	0.111064
Arhgap30	1148.83	0.331229	0.248311	1.33393	0.182228	0.574306	0.240857
Arhgap31	9843.94	-0.123549	0.132388	-0.933228	0.350702	0.740842	0.130274
Arhgap32	985.82	-0.141246	0.145204	-0.972739	0.330683	0.726898	0.138526
Arhgap33	347.225	0.117004	0.225591	0.518654	0.604002	0.878315	0.0563497
Arhgap35	2570.87	0.017326	0.121553	0.142539	0.886655	0.973108	0.0118388
Arhgap39	445.887	-0.271194	0.207235	-1.30863	0.190659	0.584553	0.233176
Arhgap4	582.622	0.263576	0.234523	1.12388	0.261064	0.662675	0.178699
Arhgap40	44.8334	-0.037456	0.439333	-0.0852564	0.932058	0.985159	0.00649382
Arhgap42	1417	0.117776	0.14061	0.83761	0.40225	0.774641	0.110899
Arhgap44	1592.25	-0.0351339	0.128847	-0.272678	0.7851	0.943162	0.0254138
Arhgap45	3585.84	-0.0160516	0.141488	-0.113449	0.909675	0.980619	0.00849975
Arhgap5	1959.77	0.0421222	0.19256	0.218748	0.826846	0.953977	0.0204623
Arhgap6	1164.43	0.254407	0.16049	1.58519	0.112922	0.463319	0.33412
Arhgap8	373.877	-0.0481463	0.262512	-0.183406	0.85448	0.963331	0.0162245
Arhgap9	776.151	0.253633	0.245451	1.03333	0.301449	0.699668	0.155108
Arhgdia	16345.6	0.119814	0.141313	0.847865	0.396513	0.77124	0.11281
Arhgdib	1855.47	0.13125	0.224866	0.583682	0.559434	0.860173	0.065414
Arhgdig	698.801	0.0462316	0.183859	0.251451	0.801465	0.946802	0.0237408
Arhgef1	11600.8	-0.0307102	0.0844285	-0.363742	0.716051	0.92386	0.0343937
Arhgef10	1407.91	-0.155366	0.167364	-0.928312	0.353246	0.742934	0.12905
Arhgef10l	767.522	0.207437	0.1932	1.07369	0.282961	0.682577	0.165848
Arhgef11	2180.36	-0.100769	0.135778	-0.742165	0.457988	0.809209	0.0919395
Arhgef12	9560.61	-0.184147	0.142258	-1.29446	0.195507	0.590226	0.228981
Arhgef15	4976.72	0.670828	0.134151	5.00056	5.7163e-07	8.2192e-05	4.08517
Arhgef16	403.127	0.0715323	0.152137	0.470184	0.638224	0.892077	0.0495978
Arhgef17	3801.29	0.31798	0.131014	2.42706	0.0152216	0.158769	0.799233
Arhgef18	2455.5	0.0868276	0.142416	0.609675	0.542077	0.851266	0.0699348
Arhgef19	439.495	-0.169789	0.252828	-0.671562	0.501862	0.833266	0.0792164
Arhgef2	6529.32	0.175431	0.21715	0.807881	0.419159	0.784521	0.105395
Arhgef25	1602.89	0.068983	0.125402	0.550095	0.582254	0.87126	0.0598522
Arhgef26	3531.11	-0.150689	0.176787	-0.852375	0.394006	0.768921	0.114118
Arhgef28	1457.86	-0.718612	0.157074	-4.575	4.7622e-06	0.00043965	3.35689
Arhgef3	5241.01	-0.108005	0.132439	-0.815506	0.414783	0.781463	0.107091
Arhgef37	280.584	-0.856078	0.216882	-3.9472	7.9071e-05	0.004224	2.37428
Arhgef38	956.349	-0.0767392	0.212644	-0.360881	0.718189	0.924563	0.0340635
Arhgef39	113.449	0.557409	0.266488	2.09168	0.0364669	0.259023	0.586662
Arhgef4	142.414	-0.0994904	0.265709	-0.374434	0.708081	0.921818	0.0353549
Arhgef40	1674.11	-0.0417704	0.195165	-0.214026	0.830527	0.955377	0.019825
Arhgef5	2193.14	-0.236691	0.135462	-1.74729	0.0805876	0.3936	0.404945
Arhgef6	2034.6	0.0175235	0.136511	0.128367	0.897859	0.977614	0.00983264
Arhgef7	3577.44	-0.289432	0.18848	-1.53561	0.124634	0.48655	0.312872
Arhgef9	200.801	-0.659063	0.263251	-2.50355	0.0122953	0.137974	0.860202
Arid1a	4677.53	0.0640139	0.11825	0.541345	0.58827	0.873473	0.0587503
Arid1b	1693.61	-0.388769	0.106485	-3.65093	0.0002613	0.0103343	1.98572
Arid2	2900.93	-0.109813	0.129581	-0.847448	0.396746	0.77124	0.11281
Arid3a	353.402	-0.0331366	0.198798	-0.166684	0.867619	0.96762	0.0142954
Arid3b	727.152	0.075457	0.155343	0.485744	0.627148	0.88797	0.0516019
Arid4a	1499.75	-0.178673	0.210009	-0.850787	0.394888	0.769577	0.113748
Arid4b	1686.61	-0.154354	0.235928	-0.654243	0.512955	0.838084	0.0767123
Arid5a	752.819	-0.334879	0.334007	-1.00261	0.316047	0.714024	0.146287
Arid5b	3838.46	-0.223555	0.157499	-1.4194	0.155782	0.538947	0.268454
Arih1	2836.04	-0.0945798	0.110196	-0.858285	0.390735	0.767336	0.115014
Arih2	1954.96	-0.21562	0.112606	-1.91483	0.0555146	0.325615	0.487295
Arl1	4447.84	0.176111	0.0900962	1.9547	0.0506183	0.309111	0.509885
Arl10	165.58	0.308037	0.274022	1.12413	0.260957	0.66265	0.178716
Arl11	126.47	-0.164207	0.287602	-0.570952	0.568032	0.864134	0.0634188
Arl13b	752.859	0.0312036	0.248955	0.125339	0.900255	0.977696	0.00979606
Arl14ep	799.352	-0.0203334	0.140644	-0.144574	0.885047	0.972812	0.0119709
Arl15	1416.4	0.179492	0.162666	1.10344	0.269836	0.672463	0.172331
Arl16	268.582	0.495295	0.226104	2.19056	0.0284834	0.225855	0.64617
Arl2	998.184	-0.0504455	0.197153	-0.25587	0.798051	0.945918	0.0241465
Arl2bp	6232.46	-0.0749136	0.106968	-0.700336	0.483718	0.823406	0.0843858
Arl3	1577.57	-0.134882	0.139997	-0.963461	0.335316	0.729627	0.136899
Arl4a	3196.26	-0.401578	0.4962	-0.809307	0.418339	0.783844	0.10577
Arl4c	1616.7	0.168117	0.154523	1.08797	0.276607	0.678183	0.168653
Arl4d	8644.03	-0.666508	0.220712	-3.01981	0.0025293	0.0502756	1.29864
Arl5a	3872.47	0.0787051	0.102159	0.770415	0.441054	0.798095	0.0979456
Arl5b	1081.43	-0.35365	0.23425	-1.50971	0.131117	0.49832	0.302492
Arl5c	191.649	0.187806	0.268704	0.698933	0.484594	0.823537	0.0843169
Arl6	335.458	0.390609	0.161667	2.41614	0.0156862	0.161301	0.792364
Arl6ip1	8422.58	-0.256943	0.143263	-1.79351	0.0728918	0.374562	0.426476
Arl6ip4	1480.62	-0.331182	0.207411	-1.59674	0.110324	0.459121	0.338073
Arl6ip5	3900.59	0.0216024	0.110251	0.195938	0.844659	0.959953	0.0177502
Arl6ip6	596.735	0.282565	0.242854	1.16352	0.244619	0.644869	0.190528
Arl8a	2541.24	0.0720279	0.10893	0.661233	0.508463	0.835749	0.077924
Arl8b	3013.24	0.0422514	0.10113	0.417791	0.6761	0.910969	0.0404962
Armc1	1111.54	0.127772	0.107866	1.18455	0.236197	0.635407	0.196948
Armc10	1428.48	-0.189363	0.104198	-1.81735	0.0691634	0.367474	0.434773
Armc2	190.348	0.00333827	0.195442	0.0170806	0.986372	0.995777	0.00183773
Armc3	157.445	-0.0172672	0.264429	-0.0653001	0.947935	0.987732	0.00536088
Armc5	1355.66	-0.0396575	0.141581	-0.280104	0.779398	0.942617	0.0256646
Armc6	155.433	0.577345	0.250232	2.30724	0.0210417	0.190177	0.720842
Armc7	265.921	0.140914	0.260983	0.539935	0.589242	0.873951	0.0585131
Armc8	1277.6	0.0878135	0.108642	0.808283	0.418928	0.784279	0.10553
Armc9	291.617	-0.0112042	0.178694	-0.0627004	0.950005	0.987732	0.00536088
Armcx1	855.227	0.169596	0.138176	1.22739	0.219676	0.617751	0.209187
Armcx2	852.333	0.165644	0.148993	1.11175	0.266245	0.668573	0.174851
Armcx3	2055.09	0.221552	0.122204	1.81297	0.0698358	0.368585	0.433463
Armcx4	2178.66	-0.595895	0.174749	-3.41001	0.00064961	0.020004	1.69888
Armcx5	467.016	-0.512799	0.176994	-2.89726	0.00376437	0.0643524	1.19144
Armcx6	187.235	-0.0109005	0.255428	-0.0426752	0.96596	0.990648	0.00408079
Armh1	138.163	0.0780895	0.27246	0.286609	0.774412	0.940908	0.0264528
Armh3	667.158	-0.0271325	0.131295	-0.206653	0.83628	0.95759	0.0188205
Armh4	210.182	0.103808	0.209774	0.494855	0.620703	0.886308	0.0524156
Armt1	502.066	0.0361172	0.130488	0.276786	0.781944	0.942641	0.0256535
Arnt	3088.26	0.0422069	0.143074	0.295001	0.767993	0.938923	0.0273699
Arntl	297.695	-1.72284	0.304718	-5.65389	1.5686e-08	4.0221e-06	5.39555
Arntl2	118.455	0.42451	0.338174	1.2553	0.20937	0.606704	0.217023
Arpc1a	4571.88	-0.0606949	0.14643	-0.414498	0.67851	0.911613	0.0401895
Arpc1b	4659.2	0.308586	0.105166	2.93427	0.0033433	0.0601598	1.22069
Arpc2	7837	0.115068	0.134496	0.855549	0.392247	0.76818	0.114537
Arpc3	4709.35	-0.0041627	0.199417	-0.0208744	0.983346	0.995279	0.00205517
Arpc4	3612.86	0.0298618	0.17333	0.172284	0.863215	0.966447	0.0148218
Arpc5	7303.69	-0.0524292	0.136902	-0.38297	0.701742	0.921547	0.0354826
Arpc5l	1467.78	-0.0458161	0.132072	-0.346902	0.728665	0.927123	0.0328624
Arpin	622.208	0.387087	0.157707	2.45447	0.0141092	0.151163	0.820555
Arpp19	2557.67	-0.275067	0.220126	-1.24959	0.211449	0.609315	0.215158
Arrb1	11539.5	-0.29718	0.143573	-2.06989	0.0384628	0.265749	0.575528
Arrb2	1605.82	0.209726	0.171526	1.22271	0.221441	0.618985	0.20832
Arrdc1	2719.82	-0.0146313	0.0938969	-0.155823	0.876173	0.97016	0.0131566
Arrdc2	2724.8	-0.978616	0.198929	-4.91943	8.6798e-07	0.00011714	3.9313
Arrdc3	6821.41	-0.362231	0.205613	-1.76171	0.0781179	0.386569	0.412772
Arrdc4	958.12	-0.238011	0.18746	-1.26966	0.204204	0.600433	0.221535
Arsa	1309.02	0.303192	0.128917	2.35183	0.0186814	0.178406	0.748589
Arsb	867.436	0.423081	0.163268	2.59134	0.00956037	0.117952	0.928294
Arsg	228.375	-0.215936	0.238284	-0.906211	0.364824	0.752375	0.123566
Arsj	37.7014	-0.227124	0.506754	-0.448193	0.654014	0.899967	0.0457733
Arsk	411.439	-0.0096058	0.20542	-0.0467615	0.962703	0.990367	0.00420394
Art1	126.115	-0.598092	0.440462	-1.35788	0.174503	0.563926	0.248778
Art3	1207.93	-0.148818	0.197187	-0.754706	0.450425	0.804851	0.0942847
Art4	858.836	0.564515	0.158271	3.56676	0.00036142	0.0130223	1.88531
Art5	42.9564	-0.681528	0.438547	-1.55406	0.120171	0.478351	0.320253
Artn	52.0153	-0.0307864	0.384567	-0.0800546	0.936194	0.985701	0.00625462
Arv1	100.543	0.323375	0.248502	1.3013	0.193156	0.587404	0.231063
Arvcf	1229.03	-0.278256	0.117987	-2.35835	0.0183563	0.175957	0.754593
Arxes1	21.1891	0.606985	0.654775	0.927013	0.35392	0.743657	0.128627
Arxes2	692.695	0.184322	0.182364	1.01074	0.312142	0.710294	0.148562
As3mt	899.806	-0.0005281	0.131435	-0.0040177	0.996794	0.998807	0.00051848
Asah1	5096.22	0.258822	0.163141	1.5865	0.112627	0.462563	0.334829
Asah2	900.192	-0.0154614	0.134234	-0.115182	0.908301	0.980096	0.00873149
Asap1	2003.87	-0.0756596	0.167513	-0.451665	0.65151	0.899254	0.0461174
Asap2	1907.8	-0.368245	0.15289	-2.40857	0.0160151	0.162743	0.788498
Asap3	324.223	0.264718	0.19573	1.35246	0.176228	0.567209	0.246257
Asb1	822.977	-0.101555	0.151592	-0.669922	0.502907	0.833335	0.0791802
Asb10	18.4182	-0.0356856	0.765479	-0.0466186	0.962817	0.990367	0.00420394
Asb11	78.4877	-0.689986	0.368008	-1.87492	0.0608032	0.340414	0.467993
Asb13	996.033	0.386528	0.175927	2.19709	0.0280143	0.224363	0.649049
Asb14	117.191	0.0639299	0.292793	0.218345	0.82716	0.954077	0.0204163
Asb18	22.9507	-0.920356	0.5009	-1.8374	0.0661504	0.358085	0.446014
Asb2	184.599	-0.0951178	0.297741	-0.319464	0.749374	0.934592	0.0293781
Asb3	457.269	-0.0181371	0.152776	-0.118717	0.905499	0.979684	0.00891398
Asb4	23.6934	-0.108057	0.528477	-0.204468	0.837987	0.957905	0.0186777
Asb5	21.0647	-0.733361	0.512035	-1.43225	0.152073	0.532705	0.273513
Asb6	922.557	-0.0266667	0.115181	-0.231519	0.816911	0.951126	0.0217618
Asb7	596.666	-0.128772	0.143924	-0.894722	0.370936	0.754475	0.122355
Asb8	1204.83	-0.240075	0.114297	-2.10045	0.0356892	0.255623	0.5924
Ascc1	1240.71	-0.123756	0.144861	-0.854314	0.392931	0.768696	0.114245
Ascc2	3928.37	-0.0092642	0.135034	-0.0686064	0.945303	0.987544	0.00544373
Ascc3	647.083	0.0229521	0.327162	0.0701552	0.94407	0.987458	0.00548137
Asf1a	578.351	-0.115386	0.148045	-0.779399	0.435745	0.793982	0.10019
Asf1b	67.8386	0.750121	0.346832	2.16278	0.0305582	0.233899	0.630971
Asgr1	85.5176	-0.524056	0.294162	-1.78152	0.074827	0.378735	0.421665
Asgr2	25.423	0.567489	0.474067	1.19707	0.231281	0.628779	0.201502
Ash1l	2238.41	-0.192514	0.205541	-0.93662	0.348954	0.739329	0.131162
Ash2l	1548.33	-0.270925	0.230593	-1.17491	0.240032	0.639683	0.194035
Asl	659.181	-0.157155	0.268513	-0.585279	0.55836	0.859502	0.0657532
Asns	506.765	0.387073	0.247272	1.56537	0.117496	0.473402	0.32477
Asnsd1	1018.32	-0.128533	0.122643	-1.04803	0.294623	0.69403	0.158622
Aspa	205.437	0.458313	0.235503	1.9461	0.0516426	0.312927	0.504557
Aspg	131.426	-0.957175	0.430616	-2.22281	0.0262289	0.216139	0.665266
Asph	2713.22	-0.0625339	0.132451	-0.472127	0.636836	0.892067	0.0496026
Aspm	53.7926	0.538025	0.382558	1.40639	0.159609	0.545202	0.263443
Aspn	851.585	0.151837	0.120121	1.26403	0.206218	0.60307	0.219632
Asprv1	50.2931	-0.486895	0.486055	-1.00173	0.316475	0.714024	0.146287
Aspscr1	2205.07	-0.49226	0.211718	-2.32507	0.0200682	0.184108	0.734927
Asrgl1	580.522	0.0115738	0.143998	0.0803749	0.935939	0.985701	0.00625462
Ass1	901.674	0.08756	0.156136	0.560795	0.574937	0.867747	0.0616068
Aste1	208.12	-0.140571	0.208443	-0.674387	0.500065	0.831953	0.0799014
Astn2	405.355	0.456845	0.183118	2.49481	0.0126025	0.140052	0.853711
Asxl1	2499.46	-0.314041	0.120005	-2.61689	0.00887344	0.112084	0.950458
Asxl2	1098.54	-0.166838	0.16352	-1.02029	0.30759	0.705822	0.151305
Atad1	2227.49	0.0628621	0.117998	0.53274	0.594214	0.876051	0.0574705
Atad2	551.258	0.0732019	0.142442	0.513907	0.607317	0.880223	0.0554072
Atad2b	904.521	-0.0560391	0.11144	-0.502865	0.615059	0.884145	0.0534764
Atad3a	701.227	0.219554	0.17247	1.273	0.203018	0.600078	0.221792
Atad5	129.388	-0.038294	0.258342	-0.14823	0.882161	0.971792	0.0124265
Atat1	310.55	0.294088	0.181465	1.62064	0.105096	0.451901	0.344957
Ate1	1719.11	-0.185153	0.144109	-1.28482	0.198856	0.594521	0.225833
Atf1	1342.05	0.195183	0.159531	1.22348	0.221148	0.618985	0.20832
Atf2	1644.55	-0.0423741	0.103267	-0.410337	0.681559	0.912649	0.0396961
Atf3	411.959	-1.23771	0.735031	-1.68389	0.0922034	0.422313	0.374366
Atf4	8007.9	-0.0452378	0.259028	-0.174644	0.861359	0.96585	0.0150902
Atf5	4589.19	0.364164	0.132689	2.7445	0.00606038	0.0870795	1.06008
Atf6	2411.84	-0.110742	0.120017	-0.922724	0.356151	0.745191	0.127733
Atf6b	1534.24	0.150583	0.110116	1.36749	0.171471	0.561416	0.250716
Atf7	2051.23	-0.179979	0.226974	-0.79295	0.427807	0.790801	0.101933
Atf7ip	2959.73	-0.0835716	0.131969	-0.633267	0.526559	0.844001	0.073657
Atg10	341.872	-0.054117	0.172369	-0.31396	0.753551	0.935933	0.0287552
Atg101	992.428	-0.0945867	0.200835	-0.470967	0.637664	0.892067	0.0496026
Atg12	1612.44	0.0440968	0.126627	0.348241	0.727659	0.926668	0.033076
Atg13	1960.87	-0.195574	0.13667	-1.43099	0.152433	0.53348	0.272882
Atg14	756.586	-0.238389	0.145655	-1.63667	0.101699	0.44429	0.352334
Atg16l1	1334.34	-0.0694479	0.115463	-0.601475	0.547524	0.853374	0.0688608
Atg16l2	542.926	0.138628	0.175446	0.79015	0.42944	0.791698	0.101441
Atg2a	1597.78	-0.431156	0.178283	-2.41838	0.0155896	0.16054	0.794418
Atg2b	1272.67	-0.162498	0.135418	-1.19997	0.23015	0.627559	0.202345
Atg3	1992.27	0.00088282	0.130986	0.00673986	0.994622	0.998367	0.00070965
Atg4a	1016.82	-0.16235	0.107199	-1.51447	0.129907	0.495566	0.304899
Atg4b	1635.25	-0.247907	0.144646	-1.71389	0.0865484	0.407949	0.389394
Atg4c	482.538	0.334741	0.155506	2.15259	0.0313506	0.237484	0.624366
Atg4d	964.964	0.0746035	0.119531	0.624133	0.53254	0.846605	0.0723191
Atg5	901.139	0.142285	0.114184	1.2461	0.212729	0.61083	0.21408
Atg7	802.252	-0.129697	0.163447	-0.793508	0.427482	0.790577	0.102056
Atg9a	2377.02	-0.215696	0.115127	-1.87354	0.0609938	0.340907	0.467365
Atic	924.225	0.429458	0.171447	2.50491	0.0122483	0.137749	0.860912
Atl1	120.563	0.0742363	0.37123	0.199974	0.841501	0.958949	0.0182046
Atl2	2234.94	-0.127226	0.112575	-1.13015	0.258413	0.660652	0.180027
Atl3	5413.95	-0.121266	0.134777	-0.899757	0.36825	0.753687	0.122809
Atm	136.369	-1.62319	0.663598	-2.44605	0.014443	0.153351	0.814313
Atmin	985.596	0.128816	0.132836	0.969733	0.33218	0.727241	0.138321
Atn1	2750.79	-0.137904	0.18136	-0.760391	0.447021	0.802124	0.0957582
Atoh8	725.028	-0.530625	0.236061	-2.24783	0.024587	0.208819	0.68023
Atox1	1172.93	-0.0514148	0.27758	-0.185225	0.853053	0.962821	0.0164544
Atp10a	415.513	0.190031	0.220695	0.861056	0.389207	0.766927	0.115246
Atp10d	802.748	-0.208603	0.157279	-1.32632	0.184734	0.577522	0.238431
Atp11a	10501.6	-0.212962	0.11918	-1.78689	0.0739554	0.377175	0.423457
Atp11b	1780.75	-0.10517	0.122662	-0.857391	0.391229	0.767596	0.114867
Atp11c	1166.8	-0.111228	0.163675	-0.679563	0.496781	0.829928	0.0809597
Atp13a1	1864.4	-0.223492	0.124955	-1.78858	0.0736828	0.376615	0.424103
Atp13a2	3685.76	-0.0626119	0.102475	-0.610997	0.541202	0.850978	0.0700817
Atp13a3	4787.19	-0.161769	0.147747	-1.0949	0.27356	0.676156	0.169953
Atp13a4	110.018	0.676653	0.27352	2.47387	0.0133659	0.145325	0.83766
Atp1a1	20654.3	-0.321786	0.1725	-1.86543	0.0621215	0.344364	0.462983
Atp1a2	4900.56	-0.190023	0.138778	-1.36926	0.170919	0.560785	0.251204
Atp1a3	213.528	0.533032	0.42046	1.26774	0.204892	0.601064	0.221079
Atp1b1	18930.9	-0.40007	0.122162	-3.27493	0.0010569	0.0283452	1.54752
Atp1b2	862.444	-0.156598	0.152461	-1.02714	0.304355	0.702446	0.153387
Atp1b3	5853.16	-0.0498259	0.175238	-0.284332	0.776156	0.941596	0.0261352
Atp23	97.7219	0.562514	0.264345	2.12795	0.0333409	0.247647	0.606168
Atp2a1	110.224	0.517529	0.430434	1.20234	0.229231	0.626416	0.203137
Atp2a2	10663.5	-0.129572	0.315807	-0.410288	0.681595	0.912649	0.0396961
Atp2a3	17964.8	0.149913	0.116482	1.28701	0.198091	0.593953	0.226248
Atp2b1	5234.23	0.227653	0.133094	1.71047	0.0871798	0.409921	0.3873
Atp2b2	295.61	0.038474	0.201969	0.190495	0.848921	0.961474	0.0170627
Atp2b4	2885.79	0.00649323	0.103628	0.0626588	0.950038	0.987732	0.00536088
Atp2c1	3626.72	-0.142955	0.164973	-0.866536	0.386196	0.765361	0.116133
Atp2c2	258.349	-0.254828	0.262195	-0.971902	0.331099	0.727086	0.138414
Atp5a1	14958.5	-0.133941	0.138573	-0.966576	0.333756	0.728282	0.137701
Atp5b	15588.1	-0.145601	0.180658	-0.805951	0.420271	0.785351	0.104936
Atp5c1	4421.88	-0.079742	0.127795	-0.623985	0.532637	0.846605	0.0723191
Atp5d	3866.02	-0.0957275	0.167804	-0.570473	0.568357	0.864134	0.0634188
Atp5e	2162.78	-0.0097198	0.204764	-0.0474682	0.96214	0.990367	0.00420394
Atp5g1	1445.18	0.0003904	0.150898	0.00258715	0.997936	0.999365	0.00027595
Atp5g2	2700.64	-0.0068882	0.121487	-0.0566992	0.954785	0.98885	0.00486965
Atp5g3	5141.6	-0.0590068	0.16081	-0.366935	0.713668	0.923502	0.0345621
Atp5h	4294.77	-0.119595	0.18948	-0.631172	0.527928	0.844915	0.0731869
Atp5j	4187.19	-0.114587	0.137236	-0.834967	0.403736	0.775272	0.110546
Atp5j2	2454.14	-0.0400275	0.171701	-0.233123	0.815666	0.950865	0.0218811
Atp5k	977.95	-0.21035	0.212792	-0.988521	0.322897	0.721086	0.142013
Atp5l	4658.44	-0.178088	0.236786	-0.752105	0.451988	0.806171	0.0935731
Atp5md	1641.85	-0.176139	0.174501	-1.00939	0.312788	0.71056	0.148399
Atp5mpl	1202.27	-0.0369721	0.19398	-0.190598	0.848841	0.961469	0.0170648
Atp5o	2371.53	-0.0686406	0.174565	-0.39321	0.694164	0.919306	0.0365399
Atp5pb	6154.31	0.017942	0.129261	0.138805	0.889604	0.974132	0.0113821
Atp6ap1	7900.18	0.17335	0.0892086	1.9432	0.0519921	0.313808	0.503335
Atp6ap2	3773.15	0.0817362	0.104861	0.779474	0.435701	0.793982	0.10019
Atp6v0a1	4345.27	0.0362189	0.131641	0.275135	0.783213	0.942641	0.0256535
Atp6v0a2	1881.1	-0.258057	0.187982	-1.37277	0.169823	0.559676	0.252063
Atp6v0a4	139.516	-0.424744	0.27674	-1.53481	0.124829	0.486827	0.312626
Atp6v0b	4716.67	-0.0084206	0.139247	-0.060472	0.95178	0.987961	0.00525998
Atp6v0c	7329.59	-0.036203	0.149026	-0.242931	0.808059	0.948912	0.022774
Atp6v0d1	2934.41	-0.0587617	0.115344	-0.509449	0.610438	0.881922	0.0545699
Atp6v0d2	721.72	-0.318976	0.18995	-1.67926	0.0931011	0.424831	0.371784
Atp6v0e	2516.58	0.0173989	0.159017	0.109415	0.912873	0.981039	0.00831385
Atp6v0e2	1014.01	0.038988	0.11123	0.350517	0.725951	0.926406	0.0331987
Atp6v1a	3897.99	0.0634664	0.142834	0.444338	0.656799	0.901057	0.0452478
Atp6v1b1	149.598	-0.0882989	0.443912	-0.198911	0.842332	0.958989	0.0181862
Atp6v1b2	5123.3	-0.0543028	0.13133	-0.413482	0.679253	0.911974	0.0400175
Atp6v1c1	1764.13	0.122813	0.115414	1.06411	0.287278	0.687542	0.162701
Atp6v1c2	2548.61	-0.531904	0.140995	-3.7725	0.00016162	0.00716574	2.14474
Atp6v1d	2444.67	-0.129596	0.13645	-0.949771	0.342229	0.734421	0.134055
Atp6v1e1	3542.41	-0.296358	0.102161	-2.90089	0.00372106	0.0639146	1.1944
Atp6v1f	2143.06	-0.0777234	0.175332	-0.443292	0.657555	0.901085	0.0452344
Atp6v1g1	6869.37	-0.1883	0.134545	-1.39953	0.161653	0.548167	0.261087
Atp6v1g2	243.783	0.16732	0.193897	0.862935	0.388173	0.766469	0.115505
Atp6v1h	2170.04	0.00984447	0.104702	0.0940239	0.92509	0.983716	0.00713034
Atp7a	68.9916	-0.477703	0.49767	-0.95988	0.337116	0.729699	0.136856
Atp7b	2668.2	-0.3907	0.188212	-2.07585	0.0379079	0.263566	0.579111
Atp8a1	12978.4	-0.434976	0.169677	-2.56356	0.0103604	0.123946	0.906766
Atp8a2	33.7268	0.511793	0.689432	0.74234	0.457881	0.809209	0.0919395
Atp8b1	538.79	0.0135413	0.161845	0.0836682	0.93332	0.985159	0.00649382
Atp8b2	1600.74	0.0951659	0.129151	0.736859	0.461208	0.810649	0.091167
Atp8b4	207.154	0.336457	0.300076	1.12124	0.262187	0.66432	0.177623
Atp9a	2843.78	0.0651915	0.125661	0.51879	0.603907	0.878315	0.0563497
Atp9b	2165.21	-0.0048244	0.158281	-0.03048	0.975684	0.992901	0.00309411
Atpaf1	577.014	0.0682411	0.147612	0.462301	0.643866	0.894677	0.0483337
Atpaf2	670.017	-0.0152629	0.126576	-0.120583	0.904022	0.97898	0.00922608
Atpif1	2059.6	0.051899	0.156289	0.332071	0.739836	0.930124	0.0314592
Atpsckmt	258.296	0.315971	0.204002	1.54886	0.121415	0.480038	0.318724
Atr	579.752	0.0579449	0.186246	0.311119	0.75571	0.93634	0.0285664
Atraid	2660.51	-0.159616	0.150372	-1.06147	0.288475	0.688518	0.162085
Atrip	478.509	-0.279347	0.137865	-2.02624	0.0427403	0.282289	0.549307
Atrn	1791.43	0.0786627	0.120975	0.650242	0.515536	0.83896	0.076259
Atrnl1	1653.38	0.0726854	0.142777	0.509083	0.610694	0.882044	0.0545098
Atrx	3449.05	-0.326102	0.155489	-2.09727	0.0359695	0.257032	0.590013
Atxn1	1641.93	0.167313	0.134742	1.24173	0.214337	0.612691	0.212758
Atxn10	4481.4	0.00562298	0.0952522	0.0590325	0.952926	0.988136	0.00518333
Atxn1l	2522.71	0.0746393	0.287014	0.260054	0.794822	0.945289	0.0244354
Atxn2	1339.68	-0.0838887	0.18923	-0.443316	0.657537	0.901085	0.0452344
Atxn2l	6605.8	-0.0063432	0.151598	-0.041842	0.966625	0.990686	0.00406404
Atxn3	1348.94	-0.10836	0.119888	-0.903845	0.366078	0.752781	0.123331
Atxn7	1540.81	-0.200879	0.139069	-1.44445	0.148611	0.526574	0.278541
Atxn7l1	748.617	-0.0315541	0.154824	-0.203806	0.838505	0.958069	0.018603
Atxn7l2	299.387	-0.201691	0.186229	-1.08303	0.278796	0.679901	0.167554
Atxn7l3	2383.26	0.236863	0.111035	2.13323	0.0329055	0.245296	0.61031
Atxn7l3b	4758.83	0.0573143	0.127119	0.450872	0.652082	0.899445	0.0460253
AU018091	18.8396	0.11924	0.606819	0.196501	0.844218	0.959876	0.0177847
AU021092	2363.54	0.103131	0.154297	0.668396	0.503881	0.83375	0.078964
AU022252	748.987	0.134841	0.20919	0.644587	0.519195	0.841122	0.0751409
AU040320	1425.93	0.106433	0.166527	0.639134	0.522736	0.842991	0.0741773
AU041133	83.5041	0.645069	0.275421	2.34212	0.0191748	0.181232	0.741765
Auh	1091.1	-0.306283	0.193073	-1.58635	0.112659	0.462574	0.334819
Aup1	3616.57	-0.306867	0.181714	-1.68873	0.091271	0.420798	0.375926
Aurka	65.9556	0.50282	0.338891	1.48372	0.137883	0.51018	0.292276
Aurkaip1	1748.73	-0.115855	0.199371	-0.581101	0.561172	0.861091	0.0649509
Aurkb	76.6521	0.725467	0.452422	1.60352	0.108821	0.458017	0.339118
Auts2	378.825	-0.192762	0.199697	-0.96527	0.33441	0.728738	0.137429
Aven	421.795	-0.0460261	0.169329	-0.271814	0.785765	0.943577	0.0252225
Avil	43.9664	0.205743	0.364084	0.565096	0.572009	0.866332	0.0623155
Avl9	1179.18	-0.137339	0.1511	-0.908928	0.363388	0.751092	0.124307
Avpi1	1425.3	-0.344704	0.276482	-1.24675	0.212489	0.610371	0.214406
AW146154	335.398	0.335	0.234839	1.42651	0.153722	0.535252	0.271441
AW209491	350.752	0.364345	0.179289	2.03216	0.0421373	0.279673	0.55335
AW549877	2191.96	-0.179987	0.173501	-1.03738	0.299557	0.698418	0.155885
AW554918	396.914	0.0462326	0.153936	0.300337	0.76392	0.938612	0.0275137
Awat2	24.3823	-0.129735	0.557921	-0.232533	0.816124	0.950865	0.0218811
Axdnd1	40.3181	-0.184	0.3929	-0.468312	0.639562	0.892486	0.0493987
Axin1	1593.99	-0.101685	0.121444	-0.837301	0.402424	0.774853	0.110781
Axin2	1339.24	-0.127797	0.152436	-0.838363	0.401827	0.774353	0.111061
Axl	4160.88	0.108431	0.110121	0.984651	0.324795	0.722877	0.140936
Azgp1	231.695	-0.21925	0.235132	-0.932453	0.351102	0.741058	0.130148
Azi2	2546.17	-0.0271574	0.139129	-0.195196	0.84524	0.960131	0.0176696
Azin1	2640.13	0.157986	0.123239	1.28195	0.199858	0.59578	0.224914
Azin2	1080.27	-0.276154	0.147378	-1.87378	0.0609602	0.340907	0.467365
B230217C12Rik	30.0343	0.665658	0.50409	1.32051	0.186664	0.579931	0.236623
B230219D22Rik	2635.69	-0.0255383	0.164726	-0.155035	0.876794	0.970186	0.0131449
B230307C23Rik	121.688	-0.154186	0.237076	-0.650366	0.515456	0.83896	0.076259
B2m	27127.1	0.156375	0.117454	1.33137	0.183069	0.57527	0.240129
B330016D10Rik	205.397	-0.121507	0.219569	-0.553388	0.579998	0.871048	0.0599579
B3galnt1	402.5	0.0941673	0.165416	0.569276	0.569169	0.864856	0.0630564
B3galnt2	1395.03	0.293441	0.161739	1.81429	0.0696327	0.36827	0.433833
B3galt1	55.2196	-0.134906	0.362894	-0.371749	0.71008	0.921818	0.0353549
B3galt2	26.8352	0.205715	1.19381	0.172318	0.863188	0.966447	0.0148218
B3galt4	109.219	0.348856	0.28827	1.21017	0.226213	0.623194	0.205377
B3galt6	140.584	0.423231	0.220112	1.9228	0.0545055	0.323063	0.490712
B3gat3	1779.28	0.022616	0.135075	0.167432	0.86703	0.96757	0.0143175
B3glct	414.449	0.0712489	0.172299	0.413518	0.679227	0.911974	0.0400175
B3gnt2	518.537	0.633669	0.35726	1.77369	0.0761146	0.3817	0.418277
B3gnt3	1046	0.46172	0.14445	3.19641	0.00139149	0.034253	1.4653
B3gnt4	140.383	0.257035	0.215893	1.19057	0.233824	0.632228	0.199126
B3gnt5	181.212	-0.104133	0.38492	-0.270531	0.786752	0.943869	0.0250881
B3gnt6	19.4979	-0.0372324	0.565192	-0.0658757	0.947477	0.987732	0.00536088
B3gnt7	150.269	0.177652	0.216891	0.819086	0.412737	0.780542	0.107604
B3gnt8	198.907	0.267513	0.215529	1.24119	0.214535	0.612691	0.212758
B3gnt9	390.49	0.809899	0.165981	4.87948	1.0637e-06	0.00013672	3.86416
B3gntl1	239.647	-0.130552	0.188023	-0.694343	0.487467	0.825262	0.083408
B430306N03Rik	51.6804	0.633016	0.412035	1.53632	0.124461	0.486368	0.313035
B4galnt1	2252.9	-0.185253	0.183303	-1.01064	0.312188	0.710294	0.148562
B4galt1	5629.26	0.134668	0.125531	1.07279	0.283363	0.682673	0.165788
B4galt2	330.721	0.360044	0.189096	1.90403	0.0569058	0.330251	0.481155
B4galt3	1863.24	-0.155944	0.11669	-1.3364	0.181419	0.573638	0.241362
B4galt4	3010.78	0.324484	0.12198	2.66014	0.0078109	0.103151	0.986528
B4galt5	1300.78	0.399537	0.122829	3.2528	0.00114274	0.0301562	1.52062
B4galt6	294.342	0.181459	0.207384	0.87499	0.381579	0.760638	0.118822
B4galt7	609.427	0.0454468	0.132285	0.343551	0.731184	0.927644	0.0326188
B4gat1	1332.34	0.281993	0.15387	1.83266	0.0668525	0.360128	0.443543
B630019K06Rik	104.164	-0.145623	0.257913	-0.564622	0.572331	0.866332	0.0623155
B9d1	230.386	-0.124756	0.297039	-0.419999	0.674486	0.91026	0.0408345
B9d2	358.062	-0.0764868	0.203871	-0.375171	0.707533	0.921818	0.0353549
Babam1	1784.77	0.158115	0.115847	1.36486	0.172297	0.562003	0.250261
Babam2	1231.76	-0.437202	0.256017	-1.70771	0.0876911	0.41157	0.385556
Bace1	953.981	0.356613	0.13106	2.72099	0.00650868	0.0903755	1.04395
Bace2	522.151	-0.377726	0.403077	-0.937107	0.348703	0.739329	0.131162
Bach1	2540.56	-0.24679	0.126335	-1.95345	0.0507658	0.30981	0.508904
Bach2	526.28	-0.475984	0.173494	-2.74352	0.0060784	0.0870795	1.06008
Bad	807.648	-0.0849672	0.146742	-0.579023	0.562574	0.861578	0.0647053
Bag1	7136.54	-0.0454788	0.172721	-0.263308	0.792314	0.945156	0.0244967
Bag2	171.978	0.194796	0.198973	0.979007	0.327577	0.723749	0.140412
Bag3	3268.26	-0.080264	0.116255	-0.690416	0.489933	0.826221	0.0829038
Bag4	513.342	-0.0236488	0.153523	-0.154041	0.877577	0.970774	0.0128819
Bag5	1818.36	0.0379889	0.14448	0.262935	0.7926	0.945156	0.0244967
Bag6	5708.18	-0.320109	0.212358	-1.5074	0.131707	0.498979	0.301918
Bahcc1	1083.21	-0.193118	0.15113	-1.27783	0.201311	0.597678	0.223533
Bahd1	1233.85	0.0978727	0.113907	0.859234	0.390211	0.767336	0.115014
Baiap2	3858.23	-0.485102	0.139069	-3.48822	0.00048626	0.0159509	1.79721
Baiap2l1	1115.06	-0.0938154	0.140956	-0.665568	0.505688	0.834496	0.0785759
Baiap2l2	20.3174	-0.26292	0.735225	-0.357604	0.72064	0.924749	0.033976
Baiap3	540.403	0.390144	0.165082	2.36334	0.018111	0.174585	0.757993
Bak1	896.4	0.0214773	0.152405	0.140923	0.887931	0.97339	0.0117131
Bambi	1257.41	-0.175163	0.160712	-1.08992	0.275748	0.677731	0.168942
Banf1	1488.55	0.259249	0.148143	1.74999	0.0801204	0.392314	0.406366
Bank1	137.933	-0.0729316	0.291165	-0.250482	0.802215	0.947048	0.0236279
Banp	575.236	0.0550262	0.188279	0.29226	0.770088	0.939251	0.0272182
Bap1	1889.9	-0.0735026	0.118329	-0.621173	0.534486	0.847964	0.0716224
Bard1	72.1036	0.566231	0.347606	1.62895	0.103325	0.447923	0.348796
Barhl1	25.1008	0.148646	0.483626	0.307356	0.758572	0.936798	0.028354
Barx2	108.085	0.122584	0.267474	0.458304	0.646734	0.895912	0.0477347
Basp1	273.046	-0.0975766	0.327419	-0.298017	0.76569	0.938813	0.0274209
Batf	115.017	0.263141	0.288869	0.910934	0.36233	0.750394	0.12471
Batf2	89.7539	0.632004	0.309152	2.04431	0.0409226	0.275264	0.560251
Batf3	75.7119	0.0853575	0.429229	0.198862	0.84237	0.958989	0.0181862
Bax	1627.55	-0.411506	0.242838	-1.69457	0.0901573	0.41817	0.378647
Baz1a	744.855	0.425324	0.219503	1.93767	0.0526634	0.316371	0.499803
Baz1b	3763.45	0.0651393	0.132452	0.491796	0.622864	0.886457	0.0523421
Baz2a	3246.34	-0.267732	0.13771	-1.94417	0.0518749	0.313808	0.503335
Baz2b	2296.92	-0.615613	0.145375	-4.23465	2.2891e-05	0.00154464	2.81117
Bbc3	583.06	-0.223995	0.175164	-1.27877	0.200976	0.597507	0.223657
Bbip1	682.639	0.315109	0.141369	2.22899	0.0258146	0.214448	0.668678
Bbln	602.859	0.168632	0.172498	0.977587	0.328279	0.724255	0.140109
Bbof1	382.559	-0.309882	0.213299	-1.45281	0.146277	0.523834	0.280806
Bbox1	158.937	-0.16393	0.323379	-0.506927	0.612206	0.882798	0.0541384
Bbs1	467.172	0.0578433	0.174852	0.330812	0.740786	0.930284	0.0313844
Bbs10	82.3919	0.129936	0.365377	0.355621	0.722125	0.924749	0.033976
Bbs12	128.225	0.109018	0.247663	0.440185	0.659803	0.902541	0.0445331
Bbs2	732.282	-0.238305	0.125577	-1.89768	0.0577385	0.331868	0.479035
Bbs4	474.386	-0.138148	0.146097	-0.945595	0.344355	0.736536	0.132806
Bbs5	279.883	-0.104204	0.17756	-0.586866	0.557294	0.859275	0.0658677
Bbs7	346.809	0.106472	0.170743	0.623583	0.532901	0.846797	0.0722209
Bbs9	834.885	-0.383714	0.144645	-2.6528	0.00798264	0.104695	0.980074
Bbx	785.346	0.00624287	0.132672	0.0470549	0.962469	0.990367	0.00420394
BC003965	770.142	0.163916	0.138659	1.18215	0.237146	0.636068	0.196496
BC004004	2100.52	-0.0815732	0.192553	-0.42364	0.671828	0.908587	0.0416337
BC005537	10473	0.0684475	0.19691	0.347608	0.728135	0.926963	0.0329374
BC005624	1907.04	-0.201888	0.10463	-1.92955	0.0536629	0.320374	0.494342
BC021767	37.9052	0.795567	0.642444	1.23834	0.215588	0.614796	0.211269
BC022960	34.4775	-0.26526	0.396743	-0.668594	0.503754	0.833715	0.0789821
BC024063	42.5031	0.208571	0.433255	0.481404	0.630229	0.88914	0.0510297
BC024978	444.663	0.194904	0.221736	0.878991	0.379406	0.760085	0.119138
BC025920	110.068	-0.151896	0.2429	-0.625343	0.531746	0.84636	0.072445
BC028528	3356.69	0.109315	0.137859	0.792947	0.427809	0.790801	0.101933
BC029722	1419.72	0.0774243	0.119981	0.645305	0.51873	0.840777	0.0753193
BC031181	2976.99	-0.0743437	0.148249	-0.501478	0.616035	0.884444	0.0533298
BC034090	266.228	0.448731	0.213154	2.10519	0.0352746	0.254073	0.595042
BC035044	32.2821	0.476641	0.437757	1.08883	0.27623	0.67803	0.168751
BC035947	18.6424	-0.393864	0.537491	-0.732782	0.463691	0.811407	0.0907613
BC051019	601.96	-0.29496	0.135254	-2.18078	0.0291998	0.228737	0.640664
BC051142	53.242	-0.24747	0.504157	-0.49086	0.623526	0.886675	0.0522353
BC055324	28.7396	0.890884	0.634081	1.405	0.160021	0.545615	0.263114
BC064078	180.931	0.0376593	0.195903	0.192234	0.847559	0.960882	0.0173298
BC147527	42.3384	1.77928	0.56626	3.14216	0.00167704	0.0386246	1.41314
Bcam	20055.9	0.0893246	0.185066	0.482663	0.629335	0.888693	0.051248
Bcan	156.131	0.0376916	0.228141	0.165212	0.868777	0.967816	0.0142071
Bcap29	929.988	0.0512833	0.110918	0.462352	0.643829	0.894677	0.0483337
Bcap31	4443.73	0.123016	0.147137	0.836067	0.403117	0.775245	0.110561
Bcar1	1627.52	0.164755	0.120774	1.36416	0.172518	0.56221	0.250102
Bcar3	2836.14	-0.299095	0.152923	-1.95585	0.0504833	0.30879	0.510337
Bcas1	215.77	0.577969	0.252686	2.2873	0.0221785	0.195786	0.708219
Bcas2	2279.66	-0.0459229	0.135769	-0.338244	0.735179	0.928873	0.0320438
Bcas3	1403.35	-0.14091	0.148989	-0.945772	0.344265	0.736536	0.132806
Bcat2	1474.75	-0.318785	0.163586	-1.94873	0.0513279	0.312126	0.50567
Bccip	1358.62	-0.065313	0.139105	-0.469524	0.638695	0.892112	0.0495806
Bcdin3d	241.244	-0.146311	0.185204	-0.789998	0.429529	0.791698	0.101441
Bche	289.65	0.322262	0.180446	1.78592	0.0741129	0.377175	0.423457
Bckdha	2439.24	-0.504921	0.212547	-2.37558	0.0175216	0.172029	0.764398
Bckdhb	1188.12	-0.136819	0.155055	-0.882387	0.377567	0.759032	0.11974
Bckdk	1468.92	0.0956893	0.182228	0.525107	0.599509	0.877657	0.0566753
Bcl10	1390.89	0.123668	0.138995	0.889732	0.37361	0.757272	0.120748
Bcl11a	84.9278	0.211859	0.305713	0.692998	0.488311	0.825909	0.0830678
Bcl11b	127.341	-0.213639	0.304641	-0.701281	0.483128	0.823335	0.0844232
Bcl2	923.024	0.00931387	0.16257	0.0572914	0.954313	0.988822	0.00488168
Bcl2a1a	187.985	0.296895	0.348117	0.852859	0.393737	0.768921	0.114118
Bcl2a1b	385.632	0.318366	0.380461	0.836792	0.40271	0.775011	0.110692
Bcl2a1d	236.456	0.586332	0.438319	1.33768	0.180999	0.572742	0.242041
Bcl2l1	13893.5	-0.375026	0.194057	-1.93256	0.0532908	0.319218	0.495913
Bcl2l11	1322.83	-0.501672	0.15539	-3.22848	0.00124451	0.0320716	1.49388
Bcl2l12	548.56	0.0862012	0.1352	0.637583	0.523745	0.842991	0.0741773
Bcl2l13	971.151	-0.0965098	0.19253	-0.501271	0.61618	0.884507	0.0532989
Bcl2l14	167.36	-0.365563	0.203024	-1.80059	0.0717674	0.372043	0.429407
Bcl2l2	3730.71	0.209756	0.144942	1.44717	0.147849	0.525324	0.279573
Bcl3	379.197	-0.0990483	0.228838	-0.432831	0.665137	0.905079	0.0433133
Bcl6	1670.1	0.131064	0.152652	0.858582	0.390571	0.767336	0.115014
Bcl6b	955.407	1.22467	0.314898	3.8891	0.00010062	0.00504231	2.29737
Bcl7a	975.647	-0.211573	0.156	-1.35624	0.175023	0.564688	0.248191
Bcl7b	1722.16	-0.0726894	0.147372	-0.493238	0.621844	0.886457	0.0523421
Bcl7c	978.978	-0.263914	0.252508	-1.04517	0.295944	0.694918	0.158066
Bcl9	1004.94	0.0436725	0.168673	0.258919	0.795698	0.945289	0.0244354
Bcl9l	3574.64	0.298738	0.177159	1.68627	0.0917434	0.421248	0.375463
Bclaf1	4472.9	-0.435846	0.121211	-3.59575	0.00032345	0.0119911	1.92114
Bclaf3	432.301	-0.0038056	0.229379	-0.0165908	0.986763	0.995777	0.00183773
Bco2	61.8339	0.563975	0.38203	1.47626	0.139874	0.513962	0.289069
Bcor	1042.15	0.130109	0.155851	0.834828	0.403814	0.775326	0.110516
Bcorl1	530.058	0.296516	0.198369	1.49477	0.134974	0.50445	0.297182
Bcr	4017.97	-0.195584	0.134555	-1.45356	0.146067	0.523834	0.280806
Bcs1l	142.451	0.63103	0.231486	2.726	0.00641075	0.0898341	1.04656
Bdh1	127.402	-0.153595	0.337733	-0.454783	0.649265	0.897802	0.0468193
Bdh2	54.5792	0.177565	0.394953	0.449584	0.65301	0.899603	0.0459493
Bdkrb1	95.1283	0.278885	0.398598	0.699665	0.484136	0.823537	0.0843169
Bdkrb2	205.194	0.496541	0.395385	1.25584	0.209173	0.606704	0.217023
Bdnf	790.937	-0.276338	0.214628	-1.28752	0.197913	0.593663	0.22646
Bdp1	820.952	0.0384191	0.155631	0.24686	0.805017	0.948076	0.0231569
Bean1	46.205	1.53685	0.549139	2.79866	0.0051315	0.078147	1.10709
Becn1	4473.7	-0.0359186	0.0943035	-0.380883	0.70329	0.921818	0.0353549
Begain	296.735	-0.235803	0.195267	-1.20759	0.227204	0.623458	0.205193
Bend3	320.182	-0.0642781	0.154893	-0.414983	0.678154	0.911613	0.0401895
Bend4	110.649	0.15608	0.246874	0.632227	0.527239	0.844409	0.0734473
Bend5	118.776	-0.291687	0.320819	-0.909194	0.363248	0.751087	0.12431
Bend6	25.8017	0.199031	0.611061	0.325714	0.74464	0.931892	0.0306343
Bend7	1185.99	-0.0259356	0.159725	-0.162376	0.871009	0.968287	0.013996
Best1	69.2677	0.194804	0.305182	0.638319	0.523266	0.842991	0.0741773
Bet1	880.424	0.160687	0.14235	1.12882	0.258974	0.660961	0.179824
Bet1l	1256.11	0.244606	0.19386	1.26177	0.207032	0.603758	0.219137
Bex1	89.162	-0.811496	0.352616	-2.30136	0.0213715	0.19172	0.717332
Bex2	732.334	0.372195	0.181084	2.05537	0.039843	0.270999	0.567032
Bex3	1271.32	-0.183197	0.174199	-1.05165	0.292959	0.692452	0.159611
Bex4	1901.33	-0.347443	0.129804	-2.67668	0.0074356	0.0992264	1.00337
Bfar	2033.62	-0.107453	0.137565	-0.781105	0.434741	0.793608	0.100394
Bfsp1	77.8128	0.0383267	0.355069	0.107942	0.914042	0.981797	0.00797843
Bglap3	44.5455	-0.0193473	0.394149	-0.0490862	0.960851	0.99016	0.00429481
Bgn	28381.4	0.149272	0.107624	1.38697	0.165451	0.554446	0.256141
Bhlha15	96.6864	0.775955	0.289553	2.67984	0.0073657	0.0985402	1.00639
Bhlhb9	310.477	0.0475037	0.207284	0.229172	0.818735	0.95127	0.0216963
Bhlhe22	46.158	0.0438125	0.385268	0.11372	0.90946	0.980619	0.00849975
Bhlhe40	2173.27	0.296788	0.204608	1.45052	0.146914	0.524272	0.280443
Bhlhe41	966.069	0.658647	0.142641	4.61751	3.8837e-06	0.00037579	3.42505
Bhmt2	96.9844	-0.560682	0.306392	-1.82995	0.0672574	0.361171	0.442287
Bicc1	1737.76	0.0124842	0.127913	0.0975991	0.922251	0.983355	0.00728975
Bicd1	293.605	0.393221	0.267132	1.47201	0.141019	0.515828	0.287495
Bicd2	3626.29	0.208492	0.152448	1.36762	0.17143	0.561416	0.250716
Bicdl1	304.455	-0.0155525	0.211867	-0.0734072	0.941482	0.987428	0.00549464
Bicdl2	230.92	-0.255143	0.192831	-1.32315	0.185787	0.578962	0.23735
Bicra	1016.67	-0.0056927	0.165213	-0.0344566	0.972513	0.992409	0.00330921
Bicral	1134.27	-0.067337	0.20353	-0.330845	0.740761	0.930284	0.0313844
Bid	202.892	0.0145836	0.192174	0.0758875	0.939509	0.987116	0.00563181
Bik	402.507	-0.472716	0.156925	-3.01237	0.0025922	0.0508944	1.29333
Bin1	1526.01	0.0271	0.174072	0.155682	0.876283	0.97016	0.0131566
Bin2	423.217	0.257004	0.241832	1.06274	0.287902	0.688158	0.162312
Bin3	1027.74	0.180267	0.1948	0.925395	0.35476	0.744203	0.128308
Birc2	2290.49	-0.27852	0.122978	-2.26479	0.0235253	0.203228	0.692016
Birc3	2008.01	-0.280794	0.150164	-1.86992	0.0614956	0.34238	0.465492
Birc5	168.504	0.484055	0.356263	1.3587	0.174241	0.563527	0.249085
Birc6	2655.34	0.0374683	0.112684	0.332507	0.739506	0.930094	0.031473
Bivm	385.009	0.185138	0.18238	1.01512	0.310047	0.708724	0.149523
Blcap	1345.56	0.264232	0.123192	2.14487	0.0319629	0.240557	0.618782
Blk	249.113	-0.391917	0.290223	-1.3504	0.176888	0.567887	0.245738
Blm	86.5933	-0.0470996	0.333996	-0.141018	0.887856	0.97339	0.0117131
Blmh	1693.79	-0.0959468	0.135334	-0.708962	0.478348	0.820687	0.0858223
Blnk	296.502	0.0844507	0.280591	0.300974	0.763434	0.938554	0.0275409
Bloc1s1	1286.06	-0.100457	0.168543	-0.59603	0.551155	0.855696	0.0676807
Bloc1s2	796.263	0.0306402	0.177359	0.172758	0.862842	0.966327	0.0148758
Bloc1s3	565.998	-0.0701228	0.144203	-0.486279	0.62677	0.88776	0.0517044
Bloc1s4	515.563	-0.0419262	0.199529	-0.210125	0.83357	0.956233	0.0194363
Bloc1s5	406.597	0.0762814	0.151457	0.503649	0.614508	0.884029	0.0535333
Bloc1s6	924.968	0.156502	0.150602	1.03918	0.298722	0.697129	0.156687
Blvra	611.627	0.101652	0.175188	0.580246	0.561749	0.861091	0.0649509
Blvrb	674.635	-0.110243	0.232019	-0.475149	0.634681	0.891578	0.0498404
Blzf1	883.193	0.0431328	0.15783	0.273286	0.784633	0.943092	0.0254458
Bmf	1664.14	-0.430264	0.183272	-2.34768	0.0188907	0.179625	0.745632
Bmi1	2273.01	0.00504846	0.152697	0.0330619	0.973625	0.992788	0.00314351
Bmp1	4470.88	-0.461945	0.138696	-3.33063	0.00086649	0.0244603	1.61154
Bmp2	275.192	0.00343345	0.176883	0.0194109	0.984513	0.995648	0.00189416
Bmp2k	872.726	0.0140333	0.149886	0.0936261	0.925406	0.983872	0.00706125
Bmp3	1256.51	0.68759	0.119362	5.76054	8.3846e-09	2.2241e-06	5.65285
Bmp4	1380.82	-0.0403961	0.159243	-0.253675	0.799747	0.946543	0.0238598
Bmp5	2586.26	0.370162	0.146775	2.52197	0.01167	0.133945	0.873075
Bmp6	6440.45	0.0781199	0.140081	0.557676	0.577066	0.869462	0.0607493
Bmp7	44.0741	-0.0148139	0.373123	-0.0397026	0.96833	0.991361	0.0037683
Bmper	479.765	0.424319	0.144541	2.93562	0.00332882	0.0601598	1.22069
Bmpr1a	2482.23	-0.0654687	0.122497	-0.534451	0.59303	0.875685	0.0576521
Bmpr1b	249.995	-0.119732	0.224426	-0.533501	0.593687	0.876006	0.0574928
Bmpr2	27661.4	-0.117971	0.14844	-0.794739	0.426766	0.790107	0.102314
Bms1	1598.82	-0.154358	0.121459	-1.27086	0.203779	0.600424	0.221542
Bmt2	794.064	-0.361506	0.126562	-2.85634	0.00428553	0.069403	1.15862
Bmx	470.396	-0.3144	0.150701	-2.08625	0.0369563	0.260946	0.58345
Bmyc	368.541	0.196471	0.157442	1.24789	0.21207	0.609963	0.214696
Bnc1	69.348	0.315784	0.524005	0.602635	0.546751	0.852861	0.0691217
Bnc2	35.53	-0.130514	0.409376	-0.318811	0.74987	0.934667	0.0293429
Bnip1	535.335	-0.286093	0.186776	-1.53174	0.125585	0.488282	0.311329
Bnip2	6190.55	0.0843243	0.103345	0.815949	0.414529	0.781446	0.107101
Bnip3	4531.17	-0.410226	0.131472	-3.12026	0.00180694	0.0408275	1.38905
Bnip3l	6864.85	-0.0302179	0.1493	-0.202397	0.839606	0.958753	0.0182934
Bnipl	188.489	-0.246021	0.201976	-1.21807	0.223198	0.620258	0.207428
Boc	1278.9	0.0203155	0.165686	0.122614	0.902412	0.978437	0.00946703
Bod1	1573.21	0.0151298	0.143212	0.105646	0.915864	0.982116	0.00783717
Bod1l	1230.78	-0.097643	0.16836	-0.579965	0.561938	0.861091	0.0649509
Bok	332.182	0.263453	0.221671	1.18849	0.234642	0.633435	0.198298
Bola1	355.364	0.0279297	0.240103	0.116323	0.907396	0.980019	0.00876547
Bola2	662.366	-0.063805	0.275782	-0.231361	0.817035	0.951135	0.0217578
Bola3	647.023	0.14471	0.200906	0.720289	0.471347	0.816078	0.0882683
Bop1	677.599	0.238596	0.132664	1.7985	0.0720985	0.372978	0.428317
Bora	180.545	0.0574842	0.218793	0.262733	0.792756	0.945156	0.0244967
Borcs5	380.469	0.00230254	0.197569	0.0116544	0.990701	0.996987	0.0013104
Borcs6	1016.06	-0.0638548	0.158829	-0.402034	0.687659	0.916224	0.0379981
Borcs7	500.434	-0.199535	0.156734	-1.27308	0.202989	0.600078	0.221792
Borcs8	453.718	0.0705411	0.142903	0.493627	0.621569	0.886457	0.0523421
Bpgm	2068.48	-0.285896	0.194731	-1.46815	0.142062	0.517677	0.285941
Bphl	965.782	-0.0526284	0.13817	-0.380897	0.70328	0.921818	0.0353549
Bpifa1	10588.1	-0.641818	1.77652	-0.361279	0.717891	0.924402	0.0341392
Bpifb1	3358.73	-0.683018	1.23071	-0.554981	0.578908	0.870171	0.0603956
Bpifb5	127.629	-0.437169	0.227048	-1.92544	0.054174	0.322175	0.491908
Bpnt1	1157.78	0.314327	0.122397	2.5681	0.0102258	0.123132	0.909631
Bpnt2	2294.59	0.0440468	0.108443	0.406174	0.684615	0.914395	0.0388661
Bptf	2368.64	-0.204526	0.150165	-1.36201	0.173195	0.562315	0.25002
Braf	2007.94	-0.108876	0.141365	-0.770176	0.441196	0.798095	0.0979456
Brap	2684.41	-0.306307	0.141264	-2.16833	0.0301337	0.232869	0.632888
Brat1	656.659	0.130193	0.154003	0.845393	0.397891	0.772129	0.11231
Brca1	43.6888	0.293782	0.446864	0.65743	0.510904	0.836884	0.0773346
Brca2	129.508	0.136733	0.366575	0.373003	0.709146	0.921818	0.0353549
Brcc3	789.562	0.112522	0.19181	0.586636	0.557448	0.859275	0.0658677
Brd1	4102.22	-0.221855	0.155744	-1.42448	0.154306	0.536027	0.270814
Brd2	7658.78	-0.02195	0.112566	-0.194998	0.845395	0.960142	0.0176644
Brd3	2368.7	-0.0635009	0.113885	-0.557586	0.577127	0.869462	0.0607493
Brd3os	91.8389	0.398157	0.263896	1.50876	0.131359	0.49832	0.302492
Brd4	4132.55	0.0675802	0.200678	0.33676	0.736298	0.929159	0.0319098
Brd7	3812.94	-0.229029	0.171013	-1.33925	0.18049	0.572146	0.242493
Brd8	2159.76	-0.119806	0.132378	-0.905033	0.365448	0.752565	0.123456
Brd8dc	76.5918	-0.491015	0.279887	-1.75433	0.0793733	0.390396	0.408495
Brd9	1953.31	-0.0564947	0.105794	-0.534008	0.593336	0.875969	0.0575114
Brdt	128.508	-0.21036	0.228045	-0.922447	0.356295	0.745226	0.127712
Brf1	2169.69	-0.122273	0.100451	-1.21724	0.223511	0.620551	0.207222
Brf2	267.956	0.295356	0.183297	1.61136	0.107102	0.454944	0.342042
Bri3	4339.58	-0.26773	0.193513	-1.38353	0.166503	0.556173	0.25479
Bri3bp	501.828	0.3451	0.283958	1.21532	0.224245	0.621235	0.206744
Brinp1	74.8627	1.0826	0.336398	3.21821	0.00128993	0.0329114	1.48265
Brip1	149.194	-0.196508	0.246139	-0.798361	0.424661	0.788889	0.102984
Brix1	1094.93	-0.0438024	0.162872	-0.268937	0.787978	0.944309	0.0248857
Brk1	3495.34	0.0783327	0.155597	0.503434	0.614659	0.884049	0.0535237
Brme1	44.9551	-0.243023	0.501622	-0.484474	0.628049	0.888183	0.0514978
Brms1	1081.28	-0.337846	0.201909	-1.67326	0.0942761	0.427731	0.368829
Brms1l	3771.56	-0.659942	0.242045	-2.72652	0.00640054	0.0898341	1.04656
Brox	2463.24	-0.07543	0.118573	-0.636147	0.524681	0.843139	0.0741008
Brpf1	1839.12	-0.372015	0.130993	-2.83997	0.00451176	0.0717178	1.14437
Brpf3	1857.97	-0.0696514	0.127955	-0.544342	0.586206	0.872307	0.0593308
Brsk1	183.315	0.30453	0.205644	1.48086	0.138644	0.511274	0.291346
Brwd1	2061.51	-0.0152131	0.126418	-0.12034	0.904214	0.978991	0.00922116
Brwd3	340.247	-0.212359	0.15685	-1.3539	0.175769	0.565971	0.247206
Bscl2	1569.01	-0.050793	0.214419	-0.236886	0.812745	0.950014	0.0222701
Bsdc1	2509.92	-0.0768394	0.135903	-0.565399	0.571803	0.866332	0.0623155
Bsg	14513.1	0.0514539	0.109118	0.471544	0.637253	0.892067	0.0496026
Bspry	596.5	-0.218915	0.147813	-1.48102	0.138601	0.511238	0.291377
Bst1	676.205	0.100097	0.223928	0.447005	0.654871	0.900133	0.0456933
Bst2	2156.97	0.497219	0.192877	2.57791	0.00993997	0.120986	0.917265
Btaf1	888.794	-0.000934	0.2177	-0.0042904	0.996577	0.998719	0.0005567
Btbd1	2834.37	-0.0028022	0.106325	-0.0263548	0.978974	0.994203	0.0025248
Btbd10	660.52	0.433127	0.124314	3.48414	0.00049373	0.0160932	1.79336
Btbd11	77.5618	-0.122912	0.303329	-0.40521	0.685324	0.914842	0.0386538
Btbd19	260.913	-0.0410276	0.176799	-0.232058	0.816493	0.950927	0.0218529
Btbd2	1107.06	-0.0607151	0.105756	-0.574107	0.565895	0.86297	0.0640042
Btbd3	4006.5	-0.276015	0.191152	-1.44396	0.148751	0.526706	0.278432
Btbd6	465.201	0.00670956	0.146717	0.0457312	0.963525	0.990367	0.00420394
Btbd7	3035.33	-0.0173672	0.136876	-0.126883	0.899033	0.977696	0.00979606
Btbd8	126.451	0.148304	0.232248	0.638555	0.523112	0.842991	0.0741773
Btbd9	827.824	-0.149802	0.114769	-1.30525	0.191809	0.585311	0.232613
Btc	120.474	0.0321874	0.313642	0.102625	0.918261	0.982457	0.00768651
Btd	900.62	0.0474693	0.11754	0.403857	0.686318	0.915388	0.038395
Btf3	7673.61	-0.234657	0.160602	-1.4611	0.143987	0.520791	0.283336
Btf3-ps18	41.3442	-0.157843	0.390938	-0.403755	0.686393	0.915409	0.0383849
Btf3l4	2118.83	-0.023514	0.0992627	-0.236887	0.812744	0.950014	0.0222701
Btf3l4b	291.933	0.78087	0.410613	1.90172	0.0572081	0.330882	0.480326
Btg1	5993.21	0.0144384	0.0901571	0.160147	0.872766	0.969075	0.0136428
Btg2	8578.41	-0.465504	0.273116	-1.70442	0.0883025	0.413346	0.383686
Btg3	3119.99	-0.0830411	0.167279	-0.496422	0.619596	0.885721	0.052703
Btg4	31.0078	-0.675857	0.471635	-1.43301	0.151855	0.532549	0.273641
Btk	315.952	0.176523	0.224173	0.787439	0.431025	0.792921	0.10077
Btla	956.215	-0.800193	0.275854	-2.90078	0.00372229	0.0639146	1.1944
Btnl2	20.8762	-0.23568	0.592691	-0.397643	0.690893	0.917989	0.0371627
Btnl9	65.9219	0.25402	0.307374	0.826422	0.408565	0.77818	0.10892
Btrc	612.183	0.0534967	0.132954	0.402369	0.687412	0.916224	0.0379981
Bub1	60.1082	0.710519	0.365058	1.94632	0.0516165	0.312927	0.504557
Bub1b	193.092	-0.220395	0.295653	-0.745453	0.455998	0.808856	0.0921288
Bub3	2033.23	0.16772	0.110661	1.51561	0.129618	0.49531	0.305122
Bud13	447.68	-0.106534	0.189836	-0.561192	0.574666	0.867676	0.0616424
Bud23	709.562	-0.25375	0.18261	-1.38957	0.164659	0.553191	0.257125
Bud31	1586.62	-0.226381	0.192643	-1.17514	0.23994	0.63955	0.194125
Bves	72.9477	-0.119816	0.316034	-0.379124	0.704596	0.921818	0.0353549
Bysl	246.805	0.772005	0.206562	3.73741	0.00018593	0.00796794	2.09865
Bzw1	5951.85	0.0858034	0.110834	0.774159	0.438837	0.796436	0.0988493
Bzw2	1630.17	-0.201024	0.132069	-1.52211	0.127981	0.492	0.308035
C030006K11Rik	443.417	0.0243219	0.147265	0.165157	0.86882	0.967816	0.0142071
C130026I21Rik	60.2696	-0.196441	0.305574	-0.642859	0.520316	0.842068	0.074653
C130050O18Rik	64.2337	0.319308	0.463752	0.688531	0.491118	0.827021	0.0824834
C130074G19Rik	4060.7	-0.149611	0.163041	-0.91763	0.358812	0.747911	0.12615
C1d	1285.76	-0.113692	0.118288	-0.961139	0.336482	0.729699	0.136856
C1galt1	2133.74	0.0541143	0.111997	0.483176	0.628971	0.888669	0.0512599
C1galt1c1	890.241	0.265267	0.10997	2.41218	0.0158573	0.161781	0.791073
C1qa	2306.97	0.172084	0.261208	0.658799	0.510025	0.836539	0.0775141
C1qb	1910.23	0.132757	0.310042	0.428191	0.668512	0.907451	0.042177
C1qbp	1082.01	0.0201902	0.164705	0.122584	0.902437	0.978437	0.00946703
C1qc	1689.45	0.240318	0.254071	0.945868	0.344216	0.736536	0.132806
C1qtnf1	778.22	0.179471	0.297927	0.602398	0.546909	0.853021	0.0690405
C1qtnf12	412.705	-0.145741	0.26153	-0.557263	0.577348	0.869469	0.0607457
C1qtnf2	460.972	0.290588	0.225439	1.28899	0.197403	0.593173	0.226819
C1qtnf3	83.3662	-0.349383	0.318901	-1.09558	0.273261	0.675904	0.170115
C1qtnf4	49.2809	-0.508102	0.384441	-1.32166	0.18628	0.57991	0.23664
C1qtnf5	755.462	-0.0047916	0.210388	-0.0227751	0.98183	0.994603	0.00235015
C1qtnf6	752.603	-0.0727657	0.143983	-0.505377	0.613294	0.883434	0.0538261
C1qtnf7	1506.7	-0.0397016	0.155151	-0.25589	0.798036	0.945918	0.0241465
C1qtnf9	66.1331	-0.409351	0.464455	-0.881359	0.378124	0.759565	0.119435
C1ra	3798.44	0.222013	0.104681	2.12084	0.033935	0.24892	0.603941
C1rl	222.01	0.51655	0.247299	2.08877	0.0367288	0.260162	0.584756
C1s1	5976.9	0.217471	0.124527	1.74638	0.0807456	0.393786	0.40474
C2	877.97	0.202555	0.206022	0.983171	0.325523	0.722992	0.140867
C230062I16Rik	228.696	0.224251	0.182192	1.23085	0.21838	0.616499	0.210068
C2cd2	1589.27	0.283953	0.168542	1.68476	0.0920349	0.421792	0.374901
C2cd2l	1480.78	0.354435	0.141171	2.51067	0.0120501	0.136534	0.864759
C2cd3	958.141	-0.0780134	0.124529	-0.626469	0.531008	0.846177	0.072539
C2cd4b	227.524	-0.785535	0.205758	-3.81776	0.00013467	0.00624071	2.20477
C2cd5	1009.97	-0.0115463	0.163306	-0.0707037	0.943634	0.987458	0.00548137
C3	21047.2	0.364441	0.15332	2.377	0.017454	0.171546	0.76562
C330018D20Rik	221.235	0.21841	0.20541	1.06329	0.287651	0.687939	0.16245
C3ar1	291.368	0.335059	0.283287	1.18276	0.236906	0.635968	0.196565
C4b	9132.55	-0.0037487	0.198182	-0.0189154	0.984909	0.99565	0.00189322
C4bp-ps1	22.9469	-0.718437	0.58191	-1.23462	0.216972	0.615803	0.210558
C5ar1	490.808	0.200392	0.292398	0.685341	0.493129	0.828105	0.0819145
C5ar2	142.406	0.195565	0.235582	0.830133	0.406463	0.776882	0.109645
C6	1304.37	-0.202682	0.189205	-1.07123	0.284067	0.683403	0.165323
C7	4823.9	0.225334	0.242049	0.930945	0.351882	0.741577	0.129844
C77080	2140.27	-0.0490758	0.143949	-0.340925	0.73316	0.927929	0.0324853
C87436	610.444	0.0735735	0.194929	0.377438	0.705848	0.921818	0.0353549
C8g	22.7924	-0.181653	0.524682	-0.346216	0.729181	0.927345	0.0327587
C920006O11Rik	537.391	-0.503447	0.170577	-2.95144	0.00316294	0.0588369	1.23035
C920009B18Rik	46.6016	0.315725	0.388315	0.813064	0.416181	0.78218	0.106694
C9orf72	626.716	0.0284815	0.138835	0.205147	0.837457	0.957725	0.018759
Caap1	371.897	0.251186	0.187584	1.33906	0.18055	0.572146	0.242493
Cab39	6515.1	-0.111497	0.0968105	-1.1517	0.249443	0.650123	0.187004
Cab39l	1451.2	0.0577088	0.129372	0.44607	0.655547	0.900714	0.0454129
Cabcoco1	149.568	0.205906	0.264554	0.778315	0.436384	0.794114	0.100117
Cabin1	2431.48	-0.125193	0.129003	-0.970461	0.331817	0.727236	0.138325
Cables1	712.395	0.00375991	0.157341	0.0238965	0.980935	0.994603	0.00235015
Cables2	1000.53	0.247859	0.139202	1.78057	0.0749825	0.378805	0.421584
Cabp1	128.189	-0.214843	0.263052	-0.816733	0.414081	0.781446	0.107101
Cabyr	26.8768	-1.01674	0.624227	-1.6288	0.103356	0.447923	0.348796
Cacfd1	1302.78	0.0551258	0.130577	0.422172	0.6729	0.909236	0.0413233
Cachd1	692.914	0.0171805	0.189104	0.090852	0.92761	0.983887	0.00705472
Cacna1a	131.785	-0.249416	0.246729	-1.01089	0.312068	0.710294	0.148562
Cacna1b	23.8251	0.832184	0.616546	1.34975	0.177096	0.568015	0.24564
Cacna1c	1317.1	0.296715	0.135205	2.19455	0.0281957	0.224836	0.648134
Cacna1d	950.105	-0.609586	0.114482	-5.32472	1.0111e-07	1.9445e-05	4.71119
Cacna1e	73.3784	-0.492833	0.359353	-1.37145	0.170236	0.56011	0.251726
Cacna1g	57.707	-0.453956	0.618736	-0.733683	0.463142	0.811397	0.0907666
Cacna1h	108.205	0.11563	0.434036	0.266407	0.789926	0.944803	0.0246586
Cacna1i	77.6294	0.402231	0.4196	0.958605	0.337758	0.730008	0.136673
Cacna1s	53.391	0.148986	0.379527	0.392557	0.694647	0.919306	0.0365399
Cacna2d1	1088.45	0.163556	0.132092	1.23819	0.215644	0.614843	0.211236
Cacna2d3	20.9539	0.103909	0.613902	0.16926	0.865592	0.96735	0.0144165
Cacna2d4	196.17	0.105021	0.350515	0.299618	0.764469	0.93873	0.0274592
Cacnb1	362.833	0.0473954	0.17098	0.277199	0.781627	0.942641	0.0256535
Cacnb2	238.007	0.252638	0.212408	1.1894	0.234281	0.633048	0.198563
Cacnb3	658.975	0.296691	0.170891	1.73614	0.0825399	0.397333	0.400845
Cacnb4	91.5869	3.23482	1.5232	2.12369	0.0336957	0.248742	0.604252
Cacng4	21.0836	0.14826	0.543929	0.272573	0.785181	0.943162	0.0254138
Cacng7	126.069	0.289893	0.254974	1.13695	0.25556	0.657367	0.182192
Cactin	1139.51	0.0699696	0.126721	0.552155	0.580842	0.871048	0.0599579
Cacul1	1925.61	-0.19614	0.145148	-1.35132	0.176594	0.567887	0.245738
Cacybp	1337.23	0.222846	0.114455	1.94702	0.0515329	0.312632	0.504967
Cad	583.182	0.630423	0.189793	3.32164	0.00089491	0.0249425	1.60306
Cadm1	6091.02	0.0615615	0.126006	0.488561	0.625152	0.886705	0.0522207
Cadm2	41.3522	0.339459	0.466797	0.727208	0.467099	0.81259	0.0901283
Cadm3	33.2608	-0.203644	0.43932	-0.463544	0.642975	0.894304	0.048515
Cadm4	311.276	-0.0676487	0.174667	-0.387302	0.698533	0.920539	0.0359577
Cadps2	1020.25	0.0761171	0.146557	0.519368	0.603504	0.878236	0.0563888
Cage1	41.3988	-0.716609	0.4409	-1.62533	0.104092	0.449592	0.347181
Calca	135.866	-0.406477	0.282657	-1.43806	0.150417	0.529799	0.275889
Calcoco1	5849.54	-0.434775	0.138173	-3.1466	0.00165178	0.0382721	1.41712
Calcoco2	29.8207	-0.151792	0.438556	-0.346118	0.729254	0.927345	0.0327587
Calcr	29.9429	-0.172275	0.459908	-0.374585	0.707969	0.921818	0.0353549
Calcrl	21162	0.666782	0.131871	5.05632	4.2742e-07	6.5292e-05	4.18514
Cald1	5717.48	-0.0022905	0.116562	-0.0196507	0.984322	0.995647	0.00189453
Calhm2	410.027	0.75688	0.197007	3.8419	0.00012209	0.00584053	2.23355
Calhm5	190.749	0.126933	0.20641	0.614954	0.538585	0.84909	0.0710463
Calhm6	23.4473	0.229532	0.608365	0.377294	0.705955	0.921818	0.0353549
Calm1	19652.3	0.323026	0.132685	2.43453	0.0149111	0.157163	0.803648
Calm2	14298.5	-0.0249644	0.0889644	-0.280611	0.779009	0.942528	0.0257058
Calm3	5593.84	0.380711	0.0952846	3.99551	6.4554e-05	0.00355972	2.44858
Calml3	160.65	-0.0525915	0.424337	-0.123938	0.901364	0.978437	0.00946703
Calml4	416.799	0.14571	0.178065	0.818294	0.413189	0.780948	0.107378
Calr	11741.1	0.322442	0.117047	2.75481	0.00587267	0.0849963	1.0706
Calr3	50.006	0.137431	0.35591	0.386141	0.699392	0.920539	0.0359577
Calr4	20.0811	0.262958	0.553901	0.474738	0.634973	0.891644	0.0498083
Calu	8376.47	0.145932	0.119899	1.21713	0.223557	0.620551	0.207222
Camk1	2431.55	0.110461	0.133758	0.825826	0.408903	0.778393	0.108801
Camk1d	426.07	-0.0335835	0.200742	-0.167297	0.867137	0.96757	0.0143175
Camk2a	69.8082	0.673185	0.38151	1.76453	0.0776432	0.385585	0.41388
Camk2b	429.863	-0.333869	0.161368	-2.069	0.0385464	0.266055	0.575029
Camk2d	2903.33	-0.216289	0.0926998	-2.33322	0.0196364	0.182321	0.739164
Camk2g	1266.47	0.191136	0.16158	1.18292	0.23684	0.635968	0.196565
Camk2n1	6025.22	-0.422998	0.138022	-3.06471	0.00217881	0.04536	1.34333
Camk2n2	111.308	-0.1576	0.258453	-0.609783	0.542006	0.851241	0.0699475
Camkk1	477.286	-0.214385	0.187479	-1.14352	0.252825	0.654502	0.184089
Camkk2	1159.97	0.562192	0.142807	3.93673	8.26e-05	0.0043372	2.36279
Camkmt	88.9743	-0.052487	0.251868	-0.208391	0.834924	0.956748	0.0192024
Caml	1017.91	-0.0598867	0.121595	-0.492511	0.622358	0.886457	0.0523421
Camp	298.259	0.527361	0.330984	1.59331	0.11109	0.459988	0.337254
Camsap1	1306.5	-0.613037	0.584261	-1.04925	0.294062	0.693922	0.158689
Camsap2	1826.35	-0.0371287	0.141501	-0.262392	0.793019	0.945156	0.0244967
Camsap3	819.397	-0.220185	0.196834	-1.11863	0.263297	0.664855	0.177273
Camta1	972.402	-0.358572	0.205563	-1.74434	0.081099	0.393847	0.404672
Camta2	2206.02	0.15277	0.104689	1.45927	0.14449	0.521237	0.282965
Cand1	1982.94	-0.0621536	0.100005	-0.621506	0.534267	0.847845	0.0716834
Cand2	113.072	0.691978	0.247175	2.79954	0.0051175	0.0781437	1.10711
Cant1	2172.35	0.0660724	0.0988871	0.66816	0.504031	0.83379	0.0789433
Canx	10635.1	0.187627	0.118849	1.5787	0.114406	0.466307	0.331328
Cap1	7113.76	0.173553	0.0960988	1.80599	0.0709205	0.371006	0.430619
Cap2	238.931	0.246161	0.212234	1.15986	0.246107	0.646909	0.189157
Capg	1612.12	-0.119225	0.210667	-0.565941	0.571434	0.866244	0.0623599
Capn1	2810.55	0.110411	0.12464	0.885832	0.375708	0.758108	0.120269
Capn10	526.997	0.231932	0.217193	1.06786	0.285583	0.685658	0.163892
Capn13	36.6309	-0.174599	0.470202	-0.371327	0.710394	0.921924	0.035305
Capn15	1223.39	0.135296	0.158101	0.855757	0.392132	0.76818	0.114537
Capn2	13655.8	-0.105095	0.123724	-0.849433	0.395641	0.770137	0.113432
Capn3	29.6136	0.494751	0.458984	1.07793	0.281066	0.681246	0.166696
Capn5	978.223	0.555565	0.184346	3.01371	0.00258071	0.0507726	1.29437
Capn6	78.8281	0.570197	0.363721	1.56767	0.116957	0.47233	0.325754
Capn7	1838.34	-0.0788332	0.115172	-0.68448	0.493672	0.828185	0.0818727
Capn8	23.3702	0.234999	0.507502	0.46305	0.643329	0.894334	0.0485003
Capns1	9131.36	0.0293451	0.13955	0.210283	0.833447	0.956233	0.0194363
Caprin1	4920.38	0.0986816	0.139484	0.707478	0.47927	0.820724	0.0858026
Caprin2	236.933	-0.286026	0.269079	-1.06298	0.287791	0.688136	0.162326
Caps2	83.375	0.00891046	0.390595	0.0228125	0.9818	0.994603	0.00235015
Capsl	333.789	0.262087	0.216558	1.21024	0.226187	0.623194	0.205377
Capza1	3775.37	0.149337	0.12024	1.242	0.214238	0.61269	0.212759
Capza1-ps1	34.352	-0.593273	0.67793	-0.875124	0.381506	0.760638	0.118822
Capza2	4653.39	0.0972291	0.0942397	1.03172	0.302203	0.70042	0.154642
Capzb	8727.65	-0.0050559	0.122807	-0.0411698	0.96716	0.990993	0.00392929
Car11	70.8519	-0.304639	0.691183	-0.44075	0.659394	0.902399	0.0446012
Car13	101.437	0.265252	0.276799	0.958283	0.33792	0.730008	0.136673
Car14	725.823	0.197917	0.204261	0.968942	0.332574	0.727619	0.138096
Car15	182.706	-0.600393	0.267144	-2.24745	0.0246111	0.208819	0.68023
Car2	1911.46	-0.14539	0.116599	-1.24693	0.212423	0.610354	0.214418
Car3	731.545	1.13139	1.40142	0.807319	0.419483	0.784841	0.105219
Car4	9116.68	-0.0743724	0.178583	-0.416459	0.677074	0.911174	0.0403987
Car5b	421.894	-0.290837	0.190599	-1.5259	0.127034	0.490935	0.308976
Car7	35.3509	-0.306364	0.422576	-0.72499	0.468458	0.81364	0.0895676
Car8	1806.81	0.376186	0.116347	3.2333	0.00122369	0.0318552	1.49682
Car9	28.9899	0.562359	0.529476	1.0621	0.288188	0.688208	0.16228
Card10	3116.01	0.179362	0.133935	1.33917	0.180516	0.572146	0.242493
Card11	300.397	0.148286	0.258445	0.573762	0.566129	0.86297	0.0640042
Card19	1228.01	-0.183508	0.161092	-1.13915	0.25464	0.65709	0.182375
Card6	481.919	-0.0858557	0.256228	-0.335075	0.737569	0.929159	0.0319098
Card9	638.683	-0.205815	0.300232	-0.685521	0.493015	0.828105	0.0819145
Carf	320.771	-0.124839	0.162081	-0.770229	0.441164	0.798095	0.0979456
Carhsp1	5975.73	0.0519307	0.151637	0.342467	0.731999	0.927646	0.0326177
Carm1	1575.21	0.0855455	0.162407	0.526736	0.598377	0.877657	0.0566753
Carmil1	2686.14	-0.145664	0.142093	-1.02513	0.305302	0.703185	0.152931
Carmil2	235.023	-0.184195	0.213988	-0.860772	0.389364	0.766927	0.115246
Carmil3	82.8202	-0.26443	0.409683	-0.645451	0.518635	0.840712	0.0753529
Carnmt1	1099.4	-0.138394	0.217653	-0.635849	0.524875	0.843173	0.0740834
Carns1	372.842	-0.235478	0.218594	-1.07724	0.281373	0.681397	0.1666
Cars	1111.24	-0.091766	0.17419	-0.526814	0.598322	0.877657	0.0566753
Cars2	832.341	-0.18114	0.165184	-1.09659	0.272819	0.675876	0.170133
Casc1	353.786	-0.0595294	0.210561	-0.282718	0.777393	0.941829	0.0260278
Casc3	2856.2	0.00185729	0.106793	0.0173915	0.986124	0.995777	0.00183773
Casd1	1843.23	0.0915439	0.219592	0.416882	0.676764	0.911174	0.0403987
Cask	1295.83	0.158413	0.167775	0.944201	0.345067	0.736652	0.132738
Caskin1	87.3012	0.176221	0.299984	0.587435	0.556911	0.859214	0.0658986
Caskin2	6795.77	0.426275	0.124666	3.41934	0.00062773	0.019471	1.71061
Casp1	234.337	-0.0976948	0.293784	-0.33254	0.739482	0.930094	0.031473
Casp12	531.997	0.0627264	0.211257	0.296921	0.766527	0.938923	0.0273699
Casp2	1222.2	-0.1945	0.191465	-1.01585	0.309699	0.708469	0.149679
Casp3	462.531	-0.158336	0.135305	-1.17021	0.241916	0.642326	0.192244
Casp4	408.345	0.0283554	0.187131	0.151527	0.87956	0.970915	0.0128189
Casp6	1053.87	-0.0675508	0.123001	-0.549189	0.582876	0.87126	0.0598522
Casp7	772.897	-0.0303397	0.136358	-0.222499	0.823925	0.953018	0.020899
Casp8	1061.65	0.306074	0.13865	2.20753	0.0272768	0.220661	0.656275
Casp8ap2	355.191	-0.0806166	0.18967	-0.425035	0.670811	0.908095	0.0418687
Casp9	1138.5	-0.195486	0.122085	-1.60123	0.109326	0.458548	0.338616
Casq1	53.3116	0.54754	0.372101	1.47148	0.141161	0.51598	0.287367
Casq2	357.525	0.136259	0.888246	0.153403	0.878081	0.970783	0.012878
Cass4	129.225	0.8273	0.233504	3.54298	0.00039563	0.0139435	1.85563
Cast	4308.64	0.0400042	0.142739	0.280262	0.779277	0.942617	0.0256646
Castor1	1021.75	-0.450198	0.201052	-2.23921	0.0251421	0.211257	0.67519
Castor2	1307.8	-0.733828	0.252947	-2.90112	0.00371836	0.0639146	1.1944
Casz1	3272.93	0.122708	0.161153	0.761438	0.446395	0.801563	0.0960624
Cat	7098.59	-0.0690184	0.195618	-0.352822	0.724222	0.925582	0.0335853
Catip	517.785	-0.0492614	0.13327	-0.369637	0.711653	0.922702	0.0349385
Catsper2	87.4557	-0.33271	0.292195	-1.13866	0.254846	0.65709	0.182375
Catspere2	220.717	-0.020303	0.255083	-0.0795936	0.936561	0.985701	0.00625462
Catsperg1	181.144	-0.297309	0.352596	-0.8432	0.399117	0.773208	0.111703
Cav1	57174	-0.0409983	0.111248	-0.368532	0.712477	0.922837	0.0348751
Cav2	13502.2	0.116187	0.150768	0.770637	0.440922	0.798095	0.0979456
Cav3	56.9015	0.0385995	0.419528	0.0920069	0.926693	0.983872	0.00706125
Cavin1	29072.9	0.10929	0.156269	0.699369	0.484322	0.823537	0.0843169
Cavin2	24606.6	-0.0379987	0.143947	-0.263977	0.791798	0.945	0.0245682
Cavin3	1801.7	0.324905	0.211965	1.53282	0.12532	0.48808	0.311509
Cavin4	76.7603	-0.620497	0.301019	-2.06132	0.0392727	0.269077	0.570123
Cbarp	619.618	0.109205	0.18783	0.581403	0.560969	0.86101	0.0649918
Cbfa2t2	851.639	-0.113468	0.144295	-0.786365	0.431654	0.793333	0.100544
Cbfa2t3	4004.64	0.203309	0.141536	1.43645	0.150875	0.530807	0.275063
Cbfb	1799.46	0.27146	0.157934	1.71882	0.0856473	0.405258	0.392268
Cbl	2393.99	0.044854	0.170821	0.262579	0.792875	0.945156	0.0244967
Cblb	2361.38	-0.145446	0.143361	-1.01454	0.310323	0.709093	0.149297
Cblc	246.616	-0.0211832	0.207077	-0.102296	0.918522	0.982457	0.00768651
Cbll1	660.304	0.0217769	0.143304	0.151963	0.879216	0.970915	0.0128189
Cbln3	23.2005	-0.512206	0.491642	-1.04183	0.297492	0.695937	0.15743
Cbr1	1405.53	-0.182485	0.151438	-1.20501	0.228198	0.625148	0.204017
Cbr2	150008	-0.253272	0.172176	-1.47101	0.141289	0.516201	0.287181
Cbr3	582.028	-0.389005	0.186778	-2.08272	0.0372771	0.261756	0.582103
Cbr4	487.933	-0.0122322	0.139958	-0.0873992	0.930354	0.985032	0.00654967
Cbs	548.631	-1.92503	0.834129	-2.30783	0.0210087	0.190036	0.721165
Cbwd1	258.276	0.121311	0.206862	0.586432	0.557585	0.859392	0.0658088
Cbx1	1763.26	0.131848	0.106992	1.23232	0.217829	0.616499	0.210068
Cbx2	261.831	-0.0716551	0.266273	-0.269104	0.78785	0.944303	0.0248888
Cbx3	5127.04	-0.0377522	0.110534	-0.341544	0.732694	0.927929	0.0324853
Cbx4	1577.83	-0.0271857	0.145606	-0.186707	0.85189	0.962509	0.016595
Cbx5	3319.94	0.047439	0.170865	0.27764	0.781289	0.942641	0.0256535
Cbx6	8999.3	-0.074406	0.145128	-0.512693	0.608166	0.880648	0.0551977
Cbx7	4002.74	-0.318254	0.116217	-2.73845	0.00617301	0.0876932	1.05703
Cbx8	281.818	1.21642	0.30151	4.03442	5.4738e-05	0.00313064	2.50437
Cby1	498.885	0.133097	0.135563	0.981803	0.326197	0.723445	0.140595
Cc2d1a	905.129	-0.140618	0.188336	-0.74663	0.455287	0.808578	0.0922779
Cc2d1b	1463.03	-0.0632512	0.115763	-0.546387	0.5848	0.871733	0.0596167
Cc2d2a	823.799	-0.0340706	0.13624	-0.250078	0.802527	0.947137	0.023587
Ccar1	2720.57	-0.521649	0.180495	-2.8901	0.00385119	0.0655426	1.18348
Ccar2	1864.7	-0.0642607	0.0969132	-0.663075	0.507283	0.835155	0.078233
Ccbe1	1087.23	-0.139896	0.182549	-0.76635	0.443468	0.799809	0.0970137
Ccdc102a	631.326	-0.223614	0.208507	-1.07246	0.283515	0.682878	0.165657
Ccdc103	104.117	0.30287	0.275788	1.0982	0.272118	0.675356	0.170467
Ccdc107	1021.6	-0.0325746	0.192253	-0.169436	0.865453	0.96735	0.0144165
Ccdc112	243.299	-0.139923	0.185424	-0.75461	0.450483	0.804851	0.0942847
Ccdc113	566.526	-0.0684809	0.157457	-0.434919	0.663621	0.904212	0.0437298
Ccdc115	903.493	0.00319333	0.156833	0.0203613	0.983755	0.995467	0.00197335
Ccdc116	31.2019	-0.939858	0.757282	-1.24109	0.214571	0.612691	0.212758
Ccdc117	1152.11	0.0474292	0.153864	0.308255	0.757888	0.93667	0.0284133
Ccdc12	2257.24	-0.276738	0.201167	-1.37566	0.168927	0.559081	0.252525
Ccdc120	840.637	-0.431137	0.201488	-2.13977	0.0323737	0.242961	0.614464
Ccdc121	169.213	-0.133621	0.360233	-0.370929	0.71069	0.922153	0.0351969
Ccdc122	149.724	0.299006	0.243053	1.23021	0.21862	0.616585	0.210007
Ccdc124	1046.26	-0.0303614	0.220174	-0.137898	0.890321	0.974305	0.0113052
Ccdc125	304.503	-0.139644	0.18801	-0.742746	0.457635	0.809209	0.0919395
Ccdc126	325.425	0.350471	0.16923	2.07098	0.0383605	0.265367	0.576153
Ccdc127	1651.52	0.37779	0.219356	1.72227	0.0850208	0.404078	0.393535
Ccdc13	105.18	-0.275015	0.30017	-0.916197	0.359564	0.748464	0.125829
Ccdc130	381.942	0.28873	0.152462	1.89378	0.0582543	0.333052	0.477488
Ccdc134	557.477	0.0384814	0.130628	0.294589	0.768308	0.938933	0.0273653
Ccdc136	111.37	0.026687	0.39626	0.0673472	0.946305	0.9877	0.005375
Ccdc137	760.892	0.0501052	0.172163	0.291033	0.771026	0.939732	0.0269958
Ccdc138	398.891	-0.153219	0.177806	-0.861718	0.388843	0.766862	0.115283
Ccdc14	298.118	-0.330335	0.173443	-1.90458	0.0568352	0.330215	0.481203
Ccdc141	2641.81	-0.354833	0.162112	-2.18881	0.0286106	0.226078	0.645741
Ccdc144b	113.469	-0.146399	0.245888	-0.595389	0.551583	0.855914	0.0675697
Ccdc146	240.334	-0.235325	0.239234	-0.983658	0.325284	0.722983	0.140872
Ccdc148	55.783	-0.170682	0.394061	-0.433137	0.664915	0.905079	0.0433133
Ccdc149	289.221	0.034548	0.156838	0.220278	0.825655	0.953535	0.0206634
Ccdc15	41.2136	-0.833098	0.474146	-1.75705	0.0789095	0.389235	0.409788
Ccdc150	119.002	0.257924	0.25562	1.00901	0.312968	0.710599	0.148376
Ccdc153	2491.4	-0.170941	0.192824	-0.886517	0.375339	0.757523	0.120604
Ccdc157	1450	0.109038	0.146927	0.742124	0.458012	0.809209	0.0919395
Ccdc158	35.4725	0.0122921	0.50264	0.024455	0.98049	0.994603	0.00235015
Ccdc159	55.6227	0.469378	0.402131	1.16723	0.243119	0.643773	0.191268
Ccdc160	131.32	-0.202205	0.224397	-0.901105	0.367533	0.753489	0.122923
Ccdc162	543.507	-0.0608731	0.175528	-0.346799	0.728743	0.927123	0.0328624
Ccdc163	374.017	-0.0785362	0.243626	-0.322364	0.747177	0.93322	0.0300162
Ccdc166	156.092	0.347844	0.204138	1.70397	0.0883872	0.413445	0.383582
Ccdc167	501.614	0.355947	0.141988	2.50687	0.0121804	0.137286	0.862374
Ccdc17	1655.11	0.249716	0.186458	1.33926	0.180487	0.572146	0.242493
Ccdc170	80.4491	-0.0085793	0.478702	-0.0179219	0.985701	0.995777	0.00183773
Ccdc171	64.983	-0.194687	0.362266	-0.537414	0.590982	0.874367	0.0583064
Ccdc173	174.133	0.180942	0.200396	0.902924	0.366566	0.752976	0.123219
Ccdc174	786.828	-0.102911	0.15315	-0.671966	0.501605	0.833211	0.0792452
Ccdc18	35.5296	-0.254082	0.398964	-0.636853	0.52422	0.842991	0.0741773
Ccdc180	419.148	-0.126971	0.200852	-0.63216	0.527282	0.844409	0.0734473
Ccdc181	1021.83	-0.233637	0.150219	-1.55531	0.119872	0.477783	0.320769
Ccdc184	214.821	-0.0937729	0.243463	-0.385163	0.700117	0.920951	0.0357634
Ccdc186	1411.14	-0.0687535	0.155139	-0.443173	0.657641	0.901091	0.0452316
Ccdc187	1181.1	-0.143708	0.210451	-0.682857	0.494697	0.829166	0.0813583
Ccdc189	458.448	-0.242692	0.180304	-1.34602	0.178297	0.56926	0.24469
Ccdc190	20.4719	-0.45731	0.636238	-0.718771	0.472282	0.816686	0.0879447
Ccdc191	450.912	-0.393685	0.298818	-1.31747	0.18768	0.580976	0.235842
Ccdc22	836.231	0.0317066	0.148687	0.213245	0.831136	0.955377	0.019825
Ccdc24	336.476	0.278296	0.225198	1.23578	0.216539	0.615803	0.210558
Ccdc25	932.062	0.0855651	0.121018	0.707044	0.479539	0.820724	0.0858026
Ccdc28a	276.868	-0.0422875	0.210095	-0.201278	0.840481	0.958949	0.0182046
Ccdc28b	1319.49	-0.553215	0.208932	-2.64782	0.00810124	0.105215	0.977921
Ccdc3	97.2272	0.11453	0.29457	0.388804	0.697421	0.920304	0.0360688
Ccdc30	399.891	-0.182689	0.204612	-0.892855	0.371935	0.755526	0.121751
Ccdc32	654.395	-0.0357123	0.133051	-0.268411	0.788383	0.944406	0.0248411
Ccdc33	290.36	-0.0022435	0.246737	-0.0090928	0.992745	0.997607	0.00104055
Ccdc34	304.808	-0.0101105	0.178889	-0.0565185	0.954929	0.988914	0.00484129
Ccdc39	517.392	-0.300857	0.278973	-1.07845	0.280835	0.681246	0.166696
Ccdc40	707.695	-0.332614	0.207462	-1.60325	0.108879	0.458041	0.339096
Ccdc42	52.5474	1.23353	0.385277	3.20168	0.00136629	0.0339799	1.46878
Ccdc43	703.121	0.296267	0.120754	2.45348	0.0141483	0.151371	0.819958
Ccdc47	4815.89	0.174357	0.183365	0.950873	0.341669	0.734056	0.134271
Ccdc50	2830.21	-0.0005873	0.104568	-0.0056167	0.995519	0.998719	0.0005567
Ccdc51	159.487	0.12992	0.206299	0.629766	0.528847	0.845187	0.0730474
Ccdc57	235.481	-0.377267	0.183803	-2.05256	0.040115	0.271641	0.566005
Ccdc58	271.26	-0.18584	0.22659	-0.820161	0.412124	0.780469	0.107644
Ccdc59	1569.17	-0.148234	0.13794	-1.07462	0.282544	0.682516	0.165887
Ccdc6	1866.85	-0.228063	0.130678	-1.74523	0.0809453	0.393847	0.404673
Ccdc60	146.201	-0.239198	0.237364	-1.00773	0.313586	0.711579	0.147777
Ccdc61	614.569	-0.0093504	0.240061	-0.0389503	0.96893	0.991361	0.0037683
Ccdc62	345.824	0.0980524	0.232047	0.422554	0.67262	0.909217	0.0413326
Ccdc65	247.521	-0.173493	0.208199	-0.833305	0.404673	0.775948	0.110168
Ccdc66	416.986	-0.175332	0.166179	-1.05508	0.291389	0.690864	0.160607
Ccdc68	796.146	-0.0452613	0.150374	-0.300992	0.763421	0.938554	0.0275409
Ccdc69	107.656	0.266637	0.289146	0.922153	0.356449	0.745306	0.127665
Ccdc71	1312.76	-0.106576	0.123428	-0.863463	0.387883	0.766351	0.115572
Ccdc71l	1450.14	0.0035679	0.134457	0.0265356	0.97883	0.994203	0.0025248
Ccdc73	24.1195	0.237233	0.489359	0.484784	0.62783	0.888148	0.0515147
Ccdc74a	152.413	0.141586	0.218167	0.64898	0.516351	0.839035	0.0762198
Ccdc77	264.661	-0.0141528	0.223034	-0.0634557	0.949404	0.987732	0.00536088
Ccdc78	695.854	0.154133	0.190155	0.810565	0.417615	0.783374	0.106031
Ccdc8	657.876	0.681506	0.15453	4.41017	1.0329e-05	0.00083199	3.07988
Ccdc80	1097.07	0.568404	0.1355	4.19488	2.7302e-05	0.00176198	2.754
Ccdc81	173.233	-0.209469	0.229838	-0.911378	0.362096	0.750394	0.12471
Ccdc82	6787.73	-0.108042	0.105927	-1.01997	0.307745	0.705822	0.151305
Ccdc84	742.666	-0.208207	0.195019	-1.06763	0.285689	0.685806	0.163799
Ccdc85a	2220.02	0.15103	0.200881	0.751838	0.452149	0.806248	0.0935315
Ccdc85b	2827.55	0.0761038	0.211536	0.359767	0.719022	0.924563	0.0340635
Ccdc85c	978.637	-0.0182298	0.120345	-0.151479	0.879598	0.970915	0.0128189
Ccdc86	290.297	-0.077552	0.233627	-0.331948	0.739929	0.930125	0.0314586
Ccdc87	38.3298	-0.0622075	0.439114	-0.141666	0.887344	0.973226	0.0117864
Ccdc88a	489.869	0.0551304	0.16649	0.331134	0.740543	0.930284	0.0313844
Ccdc88b	479.061	1.00162	0.244859	4.09058	4.3029e-05	0.00257588	2.58907
Ccdc88c	1700.33	-0.142595	0.18193	-0.783792	0.433162	0.793608	0.100394
Ccdc89	30.3596	0.0668546	0.429881	0.155519	0.876412	0.97016	0.0131566
Ccdc9	2620.71	-0.144214	0.158261	-0.911243	0.362167	0.750394	0.12471
Ccdc90b	486.465	0.0792153	0.144618	0.547755	0.58386	0.87126	0.0598522
Ccdc91	1055.99	0.271738	0.241119	1.12699	0.259748	0.661425	0.179519
Ccdc92	648.268	0.188586	0.171315	1.10082	0.270976	0.67361	0.171592
Ccdc92b	35.2654	0.137536	0.396521	0.346858	0.728698	0.927123	0.0328624
Ccdc93	581.849	0.103513	0.183243	0.564894	0.572146	0.866332	0.0623155
Ccdc96	128.261	0.342105	0.301488	1.13472	0.256492	0.658276	0.181592
Ccdc97	1583.68	0.0994913	0.150165	0.662548	0.50762	0.835155	0.078233
Ccdc9b	3213.09	0.0341038	0.10465	0.325883	0.744513	0.931892	0.0306343
Cchcr1	455.265	-0.251568	0.161937	-1.55349	0.120306	0.478394	0.320215
Cckar	1824.4	0.115579	0.134385	0.860056	0.389758	0.767101	0.115147
Ccl11	121.483	0.171478	0.279498	0.613521	0.539532	0.849773	0.070697
Ccl17	177.705	0.535518	0.365188	1.46642	0.142534	0.518536	0.285221
Ccl19	192.059	-0.0578064	0.246427	-0.234578	0.814536	0.950462	0.0220655
Ccl2	21.873	0.434908	0.651369	0.667684	0.504336	0.833851	0.0789117
Ccl21a	2173.54	0.167677	0.25659	0.653481	0.513447	0.83813	0.0766886
Ccl21d	1594.22	0.216169	0.250005	0.864658	0.387226	0.766054	0.115741
Ccl22	234.557	0.197552	0.233089	0.847537	0.396696	0.77124	0.11281
Ccl25	149.946	0.320804	0.222042	1.44479	0.148516	0.526558	0.278554
Ccl27a	286.987	-0.063772	0.234625	-0.271804	0.785773	0.943577	0.0252225
Ccl28	18.6362	-1.63251	0.639819	-2.55152	0.0107253	0.127223	0.895433
Ccl3	25.989	1.76277	0.814409	2.16448	0.0304274	0.233473	0.631763
Ccl4	33.5281	2.11064	0.892011	2.36616	0.0179735	0.174265	0.758789
Ccl5	381.091	-0.0912831	0.257587	-0.354378	0.723056	0.925192	0.0337683
Ccl6	3148.37	-0.097601	0.273107	-0.357372	0.720813	0.924749	0.033976
Ccl8	54.2835	0.285326	0.481872	0.59212	0.55377	0.857463	0.0667845
Ccl9	1092.97	0.516468	0.607219	0.850546	0.395021	0.769577	0.113748
Ccm2	1055.96	0.167245	0.160874	1.03961	0.298523	0.697112	0.156697
Ccm2l	2991.89	-0.126578	0.131844	-0.960064	0.337023	0.729699	0.136856
[truncated: 13,386 more rows]
